# Supplementary material for: Identification of a biosynthetic gene cluster for a red pigment cristazarin produced by a lichen-forming fungus Cladonia metacorallifera
Source: PLoS One. 2023 Jun 23;18(6):e0287559. doi: 10.1371/journal.pone.0287559 (PMC10289310; doi:10.1371/journal.pone.0287559)
Supplement: S2 Table — (XLSX) [file pone.0287559.s002.xlsx]

## Sheet: Sheet1
Accessions	Acronym	Species	Fungal Class	PKS Groups	Precursor (final product)	KS domain	PKS seqeunce	References
AEH76763	pksA	Alternaria alternata	Dothideomycetes	II-a	(melanin)	IAIVGMSGRFPGAANPDALWDLLEKGLDVHREVPSDRFDAQAHCDPTGKGKNKSHTPFGCFIDEPGLFDPRFFNMSPREAAQTDPMGRLALTTAYEALEMSGYVPNRTPSTKLERIGTFYGQTSDDWREINAAENIDTYFITGGVRAFAPGRINYYFKFSGPSYSIDTACSSSLAAIQLACTSLWAGDCDTACAGGLNVLTNPDIFSGLSKGQFLSKTGSCKTYDNDADGYCRGDGCGSVVLKRYEDAIADKDNILGCILGAATNHSAEAVSITHPHAGAQEYLYNKVLSNAGVDAHDISYVEMHGTGTQAGDGIEMTSVTNAFAPRHRQRRPEQTLHLGAIKANIGHGEAASGINSLVKVLMMMKKNAIPANVGIKGVMNKSFPKDLGQRNVHISTTQ…	MNVLIFGDQTADQYPLLRKACTWKNNSTLTTFLDRVSQVVREEVQKLPRTQRDQIPNFLTTWDLIEAYYAKGLKIPQLESCMVTIAQLAHFIGYYAENPSDLQNPANTRVVGLCTGLLAGSVVASARSLSELLPLATEAVRIAFRTGTVVGAAKEAVEQASAPKETWSTIVTNMTEKAAKDAIAAFHEEQQTPTLAQAYISAVSTMALTISGPPATTKRLLQGDAFKGCARVAIPVYAPYHAAHFYSPADIDQILDKDAIRHLQQFRPLSLVHSATTGKCHTATSTLDLIRSALTEILVEPVRWDNLLTEVVSQVTATSSQDCSVSAIGVTTITNSLVSALRNGGQSSVTARDHTTWVAAEHDSRGRTQNDKIAIVGMSGRFPGAANPDALWDLLEKGL…	Tseng, et al., 2011
EDP55264	Alb1	Aspergillus fumigatus	Eurotiomycetes	III	YWA1 (melanin)	IAIIGMSGRFPEADGIEAFWDLLYKGLDVHKKVPPERWDVDAHVDLTGTKRNTSKVPYGCWINEPGLFDARFFNMSPREALQADPAQRLALLSAYEALEMAGFVPNSSPSTQRDRVGIFMGMTSDDYREINSGQDIDTYFIPGGNRAFTPGRINYYFKFSGPSVSVDTACSSSLAAIHLACNAIWRNDCDTAISGGVNLLTNPDNHAGLDRGHFLSRTGNCNTFDDGADGYCRADGVGTIVLKRLEDAEADNDPILGVINAAYTNHSAEAVSITRPHVGAQAFIFNKLLNDTNTNPHEIGYVEMHGTGTQAGDAVEMQSVLDVFAPDYRRGPANSLYLGSAKSNIGHGESASGVTSLVKVLLMLKQNMIPPHCGIKTKINHNFPTDLAQRNVHIAFKPT…	MEDLHRLYLFGDQTISCDEGLRNLLQAKNHTIVASFIERCFHALRQEITRLPPSQRTLFPRFTSIADLLAQHRESGTNPALGSALTCIYQLGCFIDYHGDRGHPYPSSDDGLLGSCTGMLSCTAVSSCKNVGELLPLAVEIVRLTIHLGLCVMRVREMVDSTESSSGSWSILVSEINEADATSLIGDFVKKRGIPPSSQPYISAVGSKGLTISAPPEILDNFIEEGLPKEYKHFKAPGVSGPYHAPHLYNDREIRNILSFCSEDVILRHTPRVPLVSSNTGKLVQVKSMRDLLKVALEEILLRKICWDKVTESCLSIVQATNDKPWRILPIASNATQGLVTALQRMGNCQIEVDTGVGAPQMDPAAPNATGNASRSKIAIIGMSGRFPEADGIEAFWDL…	Watanabe, et al., 2000
BAK53402	ALpksP	Aspergillus luchuensis	Eurotiomycetes	III	(melanin)	IAIIGMSGRFPESDGTEAFWDLLYKGLDVHRKVPADRWDVDAHVDMTGSKRNTSKVSYGCWINEPGLFDPRFFNMSPREALQADPAQRLALLTAYEALEMAGFIPDSSPSTQRDRVGIFYGMTSDDYREINSGQDIDTYFIPGGNRAFTPGRINYYFKFSGPSVSVDTACSSSLAAIHMACNSIWRNDCDAAITGGVNILTNPDNHAGLDRGHFLSTTGNCNTFDDGADGYCRADGVGSIVLKRLEDAEADNDPILAVINGAYTNHSAEAVSITRPHVGAQAFIFNKLLNDANIDPKEVSYVEMHGTGTQAGDAVEMQSVLDVFAPDYRRGPGQSLHIGSAKANIGHGESASGVTALVKVLLMMRENMIPPHCGIKTKINSNFPTDLAKRNVHIAFQPT…	MEGPSRVYLFGDQTSDIEAGLRRLLQAKNSTIVQSFFQQCFHAIRQEIAKLPPSQRKLFPRFTSIVDLLSRSRESGPSPVLESALTCIYQLGCFIHFYGDLGHDYPTPSNSHLVGLCTGVLSCTAVSCARNVGELIPVAVEAIVIALRLGICVFRVRELVASADSESTCWSALVSGISEAEAGRLIDEYSSKKATPPSSKPYISAVSANGVTVSAPPTVLDEFVETCISKNYKPVKAPIHGPYHAPHLYDDKDIERILQQSSALEELTSWSPAIPVISSNTGKPIKAKSLKDLFKVALEEILLRRLCWDKVTESCTSVCKTGTNHSCKLFPISSSATQSLFTVLKKAGVSVSLETGVGEIAMNPETRNLTGKAENSKIAIIGMSGRFPESDGTEAFWDL…	Takahashi, et al., 2011
Q03149	wA	Aspergillus nidulans	Eurotiomycetes	III	YWA1 (conidial green pigment)	IAIIGMSGRFPEADSPQDFWNLLYKGLDVHRKVPEDRWDADAHVDLTGTATNTSKVPYGCWIREPGLFDPRFFNMSPREALQADPAQRLALLTAYEALEGAGFVPDSTPSTQRDRVGIFYGMTSDDYREVNSGQDIDTYFIPGGNRAFTPGRINYYFKFSGPSVSVDTACSSSLAAIHLACNSIWRNDCDTAITGGVNILTNPDNHAGLDRGHFLSRTGNCNTFDDGADGYCRADGVGTVVLKRLEDALADNDPILGVINGAYTNHSAEAVSITRPHVGAQAFIFKKLLNEANVDPKNISYIEMHGTGTQAGDAVEMQSVLDVFAPDHRRGPGQSLHLGSAKSNIGHGESASGVTSLVKVLLMMKENMIPPHCGIKTKINHNFPTDLAQRNVHIALQPT…	MEDPYRVYLFGDQTGDFEVGLRRLLQAKNHSLLSSFLQRSYHAVRQEISHLPPSERSTFPRFTSIGDLLARHCESPGNPAIESVLTCIYQLGCFINYYGDLGHTFPSHSQSQLVGLCTGLLSCAAVSCASNIGELLKPAVEVVVVALRLGLCVYRVRKLFGQDQAAPLSWSALVSGLSESEGTSLIDKFTRRNVIPPSSRPYISAVCANTLTISGPPVVLNQFLDTFISGKNKAVMVPIHGPFHASHLYEKRDVEWILKSCNVETIRNHKPRIPVLSSNTGELIVVENMEGFLKIALEEILLRQMSWDKVTDSCISILKSVGDNKPKKLLPISSTATQSLFNSLKKSNLVNIEVDGGISDFAAETQLVNQTGRAELSKIAIIGMSGRFPEADSPQDFWN…	Watanabe, et al., 1999
AAO60166	PKS1	Ceratocystis resinifera	Sordariomycetes	II-a	(melanin)	LAIVGMAGRFPDAASHEKLWELLAKGLDVHRVVPADRFPVESHYDPTGKKMNTSHTPYGCWIENPGHFDPRFFNMSPREAFQTDPMQRMALTTAYEALEMSGYVPNRTPSTRLDRIGTFYGQTSDDWRELNAAQEVDTYYITGGVRAFGPGRINYHFGFSGPSLNIDTACSSSAAALQVACTALWAQECDTAVVGGLSCMTNSDIFAGLSRGQFLSKTGSCKTFDDGADGYCRADGCASIIVKRLEDAEADNDRVLAVILGTATNHSADAVSITHPHGPTQSVLSRAICDEAGVDPLDVDYVEMHGTGTQAGDGTEMISVTDVFAPAERRRAADRPLYLGAVKSNVGHGEAASGVTALCKVLLMLQKNAIPPHVGIKNKINHTFPTDLSDRNVNIAFHM…	MMTQSKMAFNFFGDQSLDTYTCLSEFCRMGKPGIVAKAFMERAGSALRDEIESLPTVERASIPVFRTLYQLNEEYNCQTKRHPGVDSALLCITQIAQYIDRAEKVPEDHTAESHTFNVGLCTGMFAAAAISMAKNVSQLVPLGIQTVLLVFRLGSYVGKLANELSPVAEGETSPSWTHIVPNTTEEKAKMALAKFHSQNGIPIASQVYVSAVSAANVAISGQPSTIAKISASGIFDSKTTPIPVFGPYHAAHLHGKADLDEILKLEDSEFVKVFANSEPRSAVMSPSNGEWISENTPAGLFRSIAWECLNEPLLFNKAVEGCVATARAFDSNKNECLIIPYGPTAVSATLARVIESQTGLTVSLRTPEISRDGFTGKIGAHGPQLGRTKLAIVGMAGRF…	Loppnau, et al., 2004
AAR90272	ChPKS18	Cochliobolus heterostrophus	Dothideomycetes	II-a	(melanin)	IAIVGMSGRFPGAANPEALWDLLERGLDVHREVPADRFDAKAHCDPSGKGKNKSHTPYGCFIDEPGLFDPRFFNMSPREAAQTDPMGRLALTTAYEALEMSGYVPNRTPSTKLERIGTFYGQTSDDWREINAAENIDTYFITGGVRAFAPGRINYYFKFSGPSYSVDTACSSSLAAIQLACTSLWAGDCDTACAGGLNVLTNPDIFSGLSKGQFLSKTGSCKTYDNDADGYCRGDGCGSVVLKRYEDAIADKDNILGCILGAATNHSAEAVSITHPHAGAQEYLYNKVLSNAGVDAHEISYVEMHGTGTQAGDGIEMTSVTNAFAPRHRQRTPEQTLHLGAIKANIGHGEAASGINSLVKVLMMMKKNAIPANVGIKGVMNKTFPKDLAQRNVHIETTQ…	MDVLIFGDQTADQYPLLRKACTWKSNATLTTFLDRISVVIREEVQKLPRTQRDQIPNFLTTWDLVEAYYAKGLKIPEIESCMVTIAQLSHYIGYFAESPTELPNPSNTRVVGLCTGLLAGSVVASARSLSELLPLATEAVRVAFRAGTCVGAAKEALEQSSASKDSWSTIVTNISEDAAKDAIAAFHEEQKIPTLAQAYISAVSTMALTISGPPATTKRLLEKDAFKSSARVPIPVYAPYHASHLYAQADIDRILDKDAIRHLQQFRPVALVHSAATGKCQTATNTLELVRTALHEMLVEPVRWDSLLSEVVSQVTSAPNAQCSVSAFGVTSITNSLASALKNGGQSAITVRDQSAWVPAEHDSRGRTQNDKIAIVGMSGRFPGAANPEALWDLLERGL…	Eliahu, et al., 2007
BAD22832		Cochliobolus miyabeanus	Dothideomycetes	II-a	(melanin)	IAIVGMSGRFPGAANPEALWDLLERGLDVHREVPADRFDAKAHCDPSGKGKNKSHTPYGCFIDEPGLFDPRFFNMSPREAAQTDPMGRLALTTAYEALEMSGYVPNRTPSTKLERIGTFYGQTSDDWREINAAENIDTYFITGGVRAFAPGRINYYFRFSGPSYSVDTACSSSLAAIQLACTSLWAGDCDTACAGGLNVLTNPDIFSGLSKGQFLSKTGSCKTYDNDADGYCRGDGCGSVVLKRYEDAIADKDNILGCILGAATNHSAEAVSITHPHAGAQEYLYNKVLSNAGVDAHEISYVEMHGTGTQAGDGIEMTSVTNAFAPRHRQRTPEQTLHLGAIKANIGHGEAASGINSLVKVLMMMKKNAIPANVGIKGVMNKTFPKDLAQRNVHIETTQ…	MDVLIFGDQTADQYPLLRKACTWKNNATLTTFLDRISVVIREEVQKLPRTQRDQIPNFLSTWDQTEAYYAKGLKIPEIESCMVTIAQLAHYIGYFAENPTELPNPSNTRVVGLCTGLLAGSVVASARSLSELLPLATEAVRVAFRAGTCVGAAKEALEQSSASKDSWSTIVTNISEDAAKDAIAAFHEEQKIPTLAQAYISAVSTMALTISGPPATTKRLLENEAFKSSARVPIPVYAPYHASHLYAQADIDRILDKDAIRHLQQFRPVALVHSAATGKCQTATNTLELVRTALQEMLIEPVRWDSLLSEVVSQVTSASNAQSSVSAFGVTSITNSLASALRNGGQSAITVRDQSAWVPTEHDSRGRTQNDKIAIVGMSGRFPGAANPEALWDLLERGL…	Moriwaki, et al., 2004
AER36016	PKS1	Cochliobolus sativus	Dothideomycetes	II-a	(melanin)	IAIVGMSGRFPGAANPEALWDLLERGLDVHREVPADRFDAKAHCDPSGKGKNKSHTPYGCFIDEPGLFDPRFFNMSPREAAQTDPMGRLALTTAYEALEMSGYVPNRTPSTKLERIGTFYGQTSDDWREINASENIDTYFITGGVRAFAPGRINYYFKFSGPSYSVDTACSSSLAAIQLACTSLWAGDCDTACAGGLNVLTNPDIFSGLSKGQFLSKTGSCKTYDNDADGYCRGDGCGSVVLKRYEDAIADKDNILGCILGAATNHSAEAVSITHPHAGAQEYLYNKVLSNAGVDAHDISYVEMHGTGTQAGDGIEMTSVTNAFAPRHRQRTPEQTLHLGAIKANIGHGEAASGINSLVKVLMMMKKNAIPANVGIKGVMNKTFPKDLAQRNVHIETTQ…	MDVLIFGDQTADQYPLLRKACTWKNNATLTTFLDRISVVIREEVQKLPRTQRDQIPNFLTTWDLVEAYYAKGLKIPEIESCMVTIAQLAHYIGYFAENPTELPNPSNTRVVGLCTGLLAGSVVASARSLSELLPLATEAVRVAFRAGTCVGAAKEALEQSSTSKDSWSTIVTNISEDAAKDAIAAFHEEQKIPTLAQAYISAVSTMALTISGPPATTKRLLEKEAFKSSARVPIPVYAPYHASHLYSQADIDRILDKDAIRHLQQFRPVALVHSAATGKCQTATNTLELVRTALHEMLVEPVRWDSLLSEVVSQVTSASNAQCSVSAFGVTSITNSLASALKNGGQSAITVRDQSAWVPADHDSRGRTQNDKIAIVGMSGRFPGAANPEALWDLLERGL…	Leng, et al., 2011
BAA18956	Pks1	Colletotrichum lagenarium	Sordariomycetes	II-a	THN (melanin)	LAIVGMAGRFPDAASHEKLWELLAKGLDVHRVVPADRFPVATHYDITGKAVNTSHSQYGCWIENPGYFDPRFFNMSPREAFQTDPMQRMALTTAYEALEMCGYVPNRTPSTRLDRIGTFYGQTSDDWREINAAQEVDTYYITGGVRAFGPGRINYHFGFSGPSLNVDTACSSSAAALNVACNSLWQKDCDTAIVGGLSCMTNPDIFAGLSRGQFLSKTGPCATFDNGADGYCRADGCASVIVKRLDDALADKDNVLAVILGTATNHSADAISITHPHGPTQSILSRAILDDAGVDPLDVDYVEMHGTGTQAGDGTEMVSVTNVFAPADRKRPADRPLYLGAVKSNIGHGEAASGVTALTKVLMMMRKNAIPPHVGIKKEINKTFPKDLSERNVNIAFHL…	MADTMSYLLFGDQSLDTHGFLAEFCRNGNPSILAKTFLEQAGQALREEIDGLGKLERSKLPTFQTLRQLNERYHAQSIKHPGIDSALLCTTQLAHYIDRTEKEPQDACLHDHTFFMGLCTGLFAAAAIASTPSVSTLIPLAVQVVLMAFRTGSHVGSLAERLSPPVGQSEPWTHILPGLKESDAKEALANFHESNYISVASQAYVSAVSSSSLAISGPPATLKALDDQNVFGVKSTAIPVYGPYHAAHLHGTADVEKILRLNDPKVGEILAKTKPRSAIMSGTKGIWFAETDTKSLLQAVTHECLVDVLQFQKGIEGCIETARDFEGSTCLVVPFGPTHNAETLCKLIQDRTQLNVVTRHGPKISRESINSNIGNHGSSGKCKLAIVGMAGRFPDAASH…	Fujii, et al., 1999
CCF45141	-	Colletotrichum higginsianum	Sordariomycetes	II-a	(melanin)	LAIVGMAGRFPDAASHEKLWELLSKGLDVHRVVPADRFPVATHYDITGKAVNTSHSQYGCWIENPGYFDPRFFNMSPREAFQTDPMQRMALTTAYEALEMCGYVPNRTPSTRLDRIGTFYGQTSDDWREINAAQEVDTYYITGGVRAFGPGRINYHFGFSGPSLNIDTACSSSAAALNVACNSLWVKDCDTAIVGGLSCMTNPDIFAGLSRGQFLSKTGPCATFDNGADGYCRADGCASVIVKRLDDAIADKDNVLAVILGTATNHSADAISITHPHGPTQSILSRHILDEAGVDPLDVDYVEMHGTGTQAGDGTEMVSVTNVFAPADRKRPADRPLYLGAVKSNVGHGEAASGVTALTKVLMMMQKNAIPPHVGIKKEINKTFPKDLSERNVNIAFHL…	MADMMSYLLFGDQSLDTHGFLAEFYRSGNPSTLAKTFLDQAGQALREEIDGLGKLERSKLPTFLSLRQLNERYHAQGIKHPGVDSALLCITQLAHYIDRAEKEPQDAAPHDHTFFMGLCTGLFAAAAIASTPSVSTLIPIAVQVVLMAFRTGSHVGSLAERLSPPVGQSEPWTHILPGLKESDAKEALTNFHESNYIPIASQAYVSAVSASSLAISGPPATLRALEDQNVFGVKPTAIPVYGPYHASHLHGTADIEKILRLNDPKVVEALAKSKPRSAIMSGTKGIWFAETDTKSLIKAVAHECLVDVLQFQKGIEGCIETARDFEGSTCLVIPYGPTHNAETLSKMIKDRTQLDVQVRLGPRIQRESINSPIGNHGSSGKCKLAIVGMAGRFPDAASH…	Ushimaru, et al., 2010
ABU63483	-	Elsinoё fawcettii	Dothideomycetes	II-a	THN (melanin)	IAIVGMSGRFPSAASVDALWELLEKGLDVHRKIPADRFDADAHCDPSGKSKNKSHTPYGCFIDEPGLFDPRFFNMSPREAAQTDPMGRLALVTAYEALEESGYVPNRTPSTKLHRIGTFYGQTSDDWREINAAENVDTYFITGGVRAFAPGRINYYFKFSGPSFSIDTACSSSLAAIQLACTSLWAGDCDTACAGGLNVLTNPDIFSGLSKGQFLSKTGSCKTYDNDADGYCRGDGCGSVILKRYEDAIADKDNILGCILGAATNHSAEAVSITHPHAGNQEFLFKKVLAEAGVDAHEISYVEMHGTGTQAGDGIEMTSVTNAFAPPNRRRTPDEKLFLGAIKANVGHGEAASGINSLAKVLMMFKKNAIPANVGIKGVMNESFPKDLGERNVHIPLKQ…	MSNVLLLGDQTADQSPLLRKLVLRRNDALVTTFHEQVSVALRDEVSKLPARQRQDIPSFLKLNTLVDLYYQGDKRLPILESTFVALTQLGHYIGYFSENPDRLPYAANTRVLGLCTGSLAATVIVSAKSLSELVSLAVEAVRIAFRAGACVDAAKRVLQQPGEEKEPWSTIVMNLSEKDAQKALDEFHSSTGTSGPSRAYISAISTMAVTISGPPSTTQKLFSESADLSTKNRVSIPIYAPYHAAHLHSERDLQRIIPDSSRALLKKYQPHTLLHSSATGECLVADNTCDLMSLALVDFLREPVRWDRLLEESISQIIATPKAPAKIFTIGVSNVANSMAAALKASGQATVSITDHTSWIVPDDYNSTRGRTQNDKIAIVGMSGRFPSAASVDALWELL…	Ebert et al., 2019
EHY55015	WdPks1	Exophiala dermatitidis	Eurotiomycetes	II-a	AT4HN (melanin)	IAIVGFSGRFPDAADNELFWQLLERGLDVHRPVPPDRFPVESHTDPSGKKKNTSHTPFGNFIEKPGLFDARFFNMSPREAAQTDPMQRLMLTTGYEAMEMAGIVPGRTPSTKHDRIGTFYGQTSDDWREVNAAQDIDTYFISGGVRAFGPGRINYFFKFSGPSFSVDTACSSSFAAMNVAITSLRANECDTVFTGGANVLTNSDIFSGLSRGHFLSKTGSCKTWDNDADGYCRGDGVCTVIMKRLDDALADRDPVLGVIRGIGTNHSAEAVSITHPCAENQAFLFDKVLKECNVHCNDVNYVEMHGTGTQAGDGIEMESVSSVFAPRQPRRRPDQPLYVGAVKSNIGHGEAVSGVSALIKVLLMLQKNKIPPHTGIKKQINKNFAPDLKERNVNIAFQT…	MEEVYVFGDQTADCRAFFTKVFTRKDNVLLQSFLERAGEAVRFENQNRSHPSKAVPNFSTIQELVDRYYRGDAKDAATESALVCISQFCHFIGAFEERRPSYIQPNSDARLVGLCTGLIAATAVAASDSLTALIPLAVEAVRIAFRAGAHVGKVAQQTECDSKTQSWSTIVAADEKSAQEALDAFHKEKGTSPINQLWISASSATSVTISGPPSTKARLFEESEFFRTQKSAPVSIFAPYHASHLHSQSDLDKILRPQTKTIFGNTTVRFPVCSSVTGKPFNAENGFELLQAALKEIIIDPLRWDKVLKYCAAGKASEAKVFAVGPTNLASSVVSALKASTTKVTLEDHSTWSTVPPQGTRHSKREADIAIVGFSGRFPDAADNELFWQLLERGLDVHR…	Wheeler, et al., 2008
AAN75188	-	Exophiala lecanii-corni	Eurotiomycetes	II-a	(melanin)	IAIVGYSGRFPDAADNELFWQLLEKGLDVHRPVPPDRFPVESHTDPTSKKKNTSHTPFANFIEKPGLFDARFFNMSPREAAQTDPMQRLMLATGYEAMEMAGIVPDRTPSTKKDRIGTFYGQTSDDWREVNAARTIDTYFISGGVRAFGPGASTTFLSFPDPVSQLILACSSSFAAINVAITSLRANECDTAFTGGANVLTNSDIFSGLSRGHFLSRTGSCKTWDNDADGYCRGDGVCTVIMKRLDDAMADRDPILGVIRGIGTNHSAEAVSITHPCAENQAFLFDKVLKECNVPCNEVNYVEMHGTGTQAGDGIEMQSVTSVFAPRQNRRRPDQPLYVGAVKSNIGHGEAVSGVSALIKVLMMLQKSKIPPHTGIKKQMNKNFAPDLKERNVNIAFQP…	MEEVYVFGDQTADCRAFFAKVFTRKDDVILQAFLERAGDALRIENRNRSHPSKAVPNFSTVQELVDRYYRGEAKDAARESALVCISQFTHFIGAFEERTPSYIPHNADARLVGLCTGLIAASAVASADSLTALLPLAVESVRIAFRAGAHVGRVAEQIEGDSKSGSWSTIVAADEKSAQAALDAFHKEKGTAPTSRLWISASSATSVTISGPPSTKAALFEDSEFFRTHKNAPVSIFAPYHASHLHSQSDLDKILRPQTKNIFGNTTVRFPVCSSVTGKPVEAQNGYELLQNALKEVVIEPLRWDKVLKYCASGKPSEAKVFAVGPTNLASSVVSALKASTSKVTLEDQSHWSAVAPAGTQHSKREADIAIVGYSGRFPDAADNELFWQLLEKGLDVHR…	Cheng, et al., 2004
AAU10633	PKS12	Gibberella zeae	Sordariomycetes	III	YWA1 (aurofusarin)	IAIVAMSGRFPDAADLSEFWDLLYEGRDVHRQIPEDRFNAELHYDATGRRKNTSKVMNGCFIKEPGLFDARFFNMSPKEAEQSDPGQRMALETAYEALEMASIVPDRTPSTQRDRVGVFYGMTSDDWREVNSGQNVDTYFIPGGNRAFTPGRLNYFFKFSGPSASVDTACSSSLVGLHLACNSLWRNDCDTAIAGGTNVMTNPDNFAGLDRGHFLSRTGNCNTFDDGADGYCRADGVGTIILKRLEDAEADNDPILGVILGAYTNHSAEAVSITRPHAGAQEYIFSKLLRESGTDPYNVSYIEMHGTGTQAGDATEMTSVLKTFAPTSGFGGRLPHQNLHLGSVKANVGHGESASGIIALIKTLLMMEKNMIPPHCGIKTKINHHFPTDLTQRNVHIAK…	MTPSMMEVFVFGDQSTRFAPPLKDLLLKGNSPYLTHFVKQVHALLRREISSLPAVQQKLFPNFADIQELVSKSDWGSGNPALTSALACFYHLCSFIQDFYDGQGRTFPSENSRIIGLCVGSLAATAVSCSTSLSELVSAGVDAVRVALHVGLRVWRTTSLFDVPDRPSATWFIIVPEAVLPRESAQDRLDSFIIEMGLARSSVPYISSVAHHNMTISGPPSVLEKFIHSISTSPKDSLPVPIYAPYHASHLYSMDDVDEVLSLSAPSFASESIIPLISSSSGDELQPLKYADLLRCCVSDMLIQPLDLTKVSQAVAQLLEVSSSTRAIIKPIATSVSNSLVSVLEPTLAERCAVDNSMGPKASTSHSSAETQTESSSKNSKIAIVAMSGRFPDAADLSE…	Malz, et al., 2005
AAN59953	pks1	Glarea lozoyensis	Leotiomycetes	II-a	(melanin)	LAIVGMAGRFPDAASHELLWELLEKGLAVHREVPPDRFPVKTHVDPSGKTVNTSHTPFGCWIENPGLFDPRFFNMSPREAFQTDPMQRMALSTAFEALEMSGYTPNRTPSTRLDRVGTFYGQTSDDWREINAAQEVDTYFITGGVRAFGPGRINYHFGFSGPSFNVDTACSSSAAALQLAYTSLCAKDCDTAIVGGLSCMTNSDIFAGLSRGQFLSKTGPCATFDNDADGYCRADGVGTIIVKRLEDAISDKDNVLAVILGSATNHSADAVSITHPHGGTQEILYRSILRKAGVDPLDIDYVEMHGTGTQAGDGTEMKSVTNVFAPADRKRTAEQPLYLGAVKANVGHGEAASGITALIKVLMMLQKNAIPPHVGIKNTINVGFPKDLAERNVNIAFHK…	MSGTSNQKVFFLFGDQSLDTYGFLANFLHRSSHSLLSKTFIEQASDALCREVNALSNLERNKIPRFSSLEDLNERYHISGIKHSGIESALLCATQIAHYLDRAEKVPEDSASPNNTTLVGLSTGLFAAAAISCSASLSALIQVGVQATVLAFRTGSYVAALADQLGGANDNANPWAYSISADEAQAASKLDEFHAEKAISHASRAYISATTPDSVAISGPPSTLEALWASDAFSVTPTPLPLYGPYQASHLHPELQIEKVLGLKNSRISDVLESSRPNSRILSSATGQSFEEQSALQLFSAVAENVLTKSSHLQNVLDGCKSESTGRTLVIPVGPTSFATTVVDSLRSASGSDVVLRRAPFGNNEPAPFAGSGSSSTGKLAIVGMAGRFPDAASHELLW…	Zhang, et al., 2003
ACN32207	-	Glomerella graminicola	Sordariomycetes	II-a	(melanin)	LAIVGMAGRFPDAASHEKLWELLSKGLDVHRVVPPDRFPVATHYDITGKAINTSHSQYGCWIENPGYFDPRFFNMSPREAFQTDPMQRMALTTAYEALEMCGYVPNRTPSTKLDRIGTFYGQTSDDWREINAAQEVDTYYITGGVRAFGPGRINYHFGFSGPSLNIDTACSSSAAALNVACNALWVKDCDTAIVGGLSCMTNPDIFAGLSRGQFLSKTGPCATFDNGADGYCRADGCASVIVKRLDDAIADKDNVLAVILGTATNHSADAISITHPHGPTQSILSRHILDEAGVDPLDVDYVEMHGTGTQAGDGTEMVSVTNVFAPADRKRPADRPLYLGAVKSNVGHGEAASGVTALTKVLMMMQKNAIPPHVGIKKEINKTFPKDLSERNVNIAFHL…	MADMMSYLLFGDQSLDTHGFLAEFCRSGNPSTLAKEFLDQAGQALREEVDGLGKLERSKLPNFQSLRQLNERYHAQGIKHPGIDSALLCITQLAHYIDRTEKEPQDDAPHDHTFFMGLCTGLFAAAAIASTPSVSTLIPVAVQVVLMAFRTGTHVGSLAERLSPPVGQSEPWTHILPGLKESNAKEALNTFHESNYIPVASQAYVSAVSASSLAISGPPATLRALEDQNVFGVKPTAIPVYGPYHAAHLHGTADIEKILRLDDPKVLEVFAKSKPRSAIMSGTKGIWFAEDDTKSLLKAVAHECLVDVLHFQKGIEGCIETARDFEGSTCLVIPFGPTYNAETLSKLIQDRTKLNVQVRHGPKIQRESINSPIGNHGSSGKCKLAIVGMAGRFPDAASH…	Horbach, et al., 2009
EFX02617	-	Grosmannia clavigera	Sordariomycetes	II-a	(melanin)	LAIVGMAGRFPDAASHEKLWELLAKGLDVHRVVPKERFPAETHVDPSGKAVNTSHTPYGCFIENPGLFDPRFFNMSPREALQTDPMQRMALTTAYEALEMSGYVPNRTPSTRLDRIGTFYGQTSDDWREINAAQEVDTYYITGGVRAFGPGRINYHFGFSGPSLNIDTACSSSAAAMNVACTSLWAHDCDTAIVGGLSCMTNSDIFAGLSRGQFLSKTGNCQTFDDGADGYCRGDGCASVIVKRLEDAEADGDNVLAVVLGTATNHSADAISITHPHGPTQSVLSSAILNDAGVDPLDVDYVEMHGTGTQAGDGTEMLSVTNVFAPAERRRPAGRPLYLGAVKANVGHGEAASGVTALIKVLMMMQKSLIPPHVGIKKEINKGFPKDLSERNVNIAFHM…	MANRLAFLLFGDQSLDTYAFLSGLCRQDNTGILAQAFLNQATEALRKEVEGLHRIERAKLPVFKTIQQLNEKYHSQDIKHPGLDGALLCITQLAHYIDHGEKHYEDIIRHDQTFLAGLCSGLFAAVAIASTPSLSSLVPVGVQAVLMAFRTGSHVAKLADRLSPATGRSESWTYIFPSQKEEETRKVLSEFCHGKSLPQASQIYISAVSASSVAVSGPPPSLEAFIATGQLGRSTSIPVYGPYHASHLHAGADVKKILRLEDAAVVDALFKTKPRSAVMSCTTGTWFSETSTASLFEAAVYEILNEPLMFSRVVDGCLDIAREFTGVECVVIPFGPTQNASSLANLVRSQTELKVSVVQQPDFGSAGVAGAPAPTIGNHGARRRPKLAIVGMAGRFPDA…	Wang, et al., 2010
EHA55627	-	Magnaporthe oryzae	Sordariomycetes	II-a	(melanin)	LAIVGMAGRFPDAASHEKLWELLSKGLDVHRVVPADRFPVETHYDPNGKVINSSHTPYGCWIEKPGMFDPRFFNMSPREAFQTDPMQRMALTTAYEALEMSGYVPNRTPSTRLDRIGTFYGQTSDDWREINAAQEVDTYYITGGVRAFGPGRINYHLGFSGPSLNVDTACSSSAAAMNVACSSLWARDCDTAIVGGLSCMTNPDIFAGLSRGQFLSKKGPCATFDNNADGYCRGDSCASVIVKRLDDAIADHDRVLAVILGTATNHSADAISITHPHGPTQSLLSSAILDDAGVDPLDVDYVEMHGTGTQAGDGTEMVSVTNVFAPANRKRPADRPLYLGAVKANLGHGEAASGVTALCKVLLMLQKNAIPPHVGIKKGSVINKTFPKDLGERNVNIAF…	MLTTIKMADKLAFLLFGDQSLDTHGFLAEFYRHEDRGILAKAFLDQAAQALRKEIERLPRLERSRLPVFRTLQQLNERYHAQITKHSGLDGALLCVAQLAHYIDHAEKNHEDVTQHDKTYLVGLCSGLFAASAIASTPSLSSLVPVAVQTVLMAFRTGAHVAALAERLEPVSERSESWTYIVPGFTEEAAQKEIAGFHESHGIPQASQVYVSASSSANVAISGPPTTLKAFRAATSSLTKATAIPVYGPYHAPHLHRPEDVDNILGLNNPEMIDTFLNTKPRSSVMSCLTGTWFNESTTRALFAAVVSEILTQTLRFHNVLDGCLNLARGFDGKSCLIIPFGPTQHAATLANLLKAETNLDIILRKAPQISKESTDSVIGNHGRGSRDKLAIVGMAGRF…	Kawamura, et al., 1997
AAD38786	pks1	Nodulisporium sp.	Sordariomycetes	II-a	(melanin)	LAIVGMAGRFPDSASHEALWELLEKGIDAHRVIPADRFPVDTHYDPTGKAINTSHTPYGNWIENPGHFDPRFFNMSPREAFQTDPMQRLALTTAYEALEMSGYVPNRTPSTRLDRIGTFYGQTSDDWREINAAQEVDTYYITGGVRAFGPGRINYHFGFSGPSLNIDTACSSSAAALQVACTSLRAKECDTAIVGGLSCMTNSDIFSGLSRGQFLSKEHNCNTFDNDADGYCRADGCASVIVKRLDDALADKDNILAVILGTQTNHSADAISITHPHGPTQSILSSSILDEAGVDPLDVDYVEMHGTGTQAGDGTEMVSVTDVFAPANRHRPADRPLYLGAVKANVGHGEAASGVTALIKVLMMLKKNAIPPHIGIKKEINKTFPKDLGERGVNIAFHK…	MMADQMAFLLFGDQSLDTHGFLADFYRRGNPSVLSKEFLRLTGDALRDEIDRLPREERRKIPIFRTLQQLNERYHAQQIKFPGIDSALLCIAQLAHYIDRSEKEYEDVTDHRNTKLSGLCTGLFAATAIASSYSLSTLLPIAIQVVLMAFRTGSHVASLAERLSPSTEKSESWTYVLPAAQEAQAKSILAEFHESEGISLAAQAYVSAVSANNIAISGPPATLQALFSKDLFESRPTAIPVYGPYHAPHLHGLVDIRKMLRLDDEAVTIALAGSKPRSVVMSCVSGEPFRETDTKSLLTAVVHEILNESLIFHKTLSGNANEARGFKGSRILVIPYGPTQAASTLANVLRSQTKAEVILRPAPQVSRETTASSIGNHGSSGNCKLAIVGMAGRFPDSAS…	Fulton, et al., 1999
ABD47522	PKS1	Ophiostoma piceae	Sordariomycetes	II-a	(melanin)	LAIVGMSGRFPDAATHEKLWELLAKGLDVHRQVPADRFPAATHVDPTGKAVNTSHTPYGCWIENPGLFDPRFFNMSPREALQTDPMQRMAISTAFEALEMSGYVPNRTPSTRLDRIGTFYGQTSDDWREINAAQSVDTYYITGGVRAFGPGRINYHFGFSGPSLNIDTACSSSAAAMNVACTSLWARDCDTAIVGGLSCMTNSDIFAGLSRGQFLSKTGPCATFDNDADGYCRGDGCASVIVKRLEDAEADGDNILAIILGTATNHSADAISITHPHGPTQSILSSAILDEAGVDPLDVDYVEMHGTGTQAGDGTEMLSVTNVFAPADRKRPADRPLYLGSIKANVGHGEAASGVTALVKVLMMLQKNAIPPHVGIKKEINKTFPKDLSDRNVNIAFHM…	MDDRLAFLLFGDQSLDTYGFLSGFYRQTDQGILARVFLSQTGEALRKEIETLGQLERAKLPVFKTLQQLNERYHSQDLKHPGLDGALLCVTQLAHYIDHAERNWEDITKHDHTFLVGLCSGMFAASAIASTPSLSALVPVATQAVLMAFRTGLHVSKLADQLGPSEKASGSWTYIFPNQIEEKVSNVLSDFNKSNGIPAASSAYISAVSSSNVAVSGPPSTLKALTAAGVLGRSASIPVHGPYHAAHLHRAADVKKILRLSDPAVADVFYRTKPRSAVMSCATGTWLSEETTEGLFEAAVYEILNEPLLFSKVLDGCLDLATGYSSGDCLVIPFGPTQNANTLANLLRSKIDIKVTLRPSPDFTSTINSFGPSPSKIGNHGSSSKCKLAIVGMSGRFPD…	Tanguay, et al., 2007
XP_001910795	-	Podospora anserina	Sordariomycetes	II-a	(green pigment)	LAIVGMAGRFPDAASHEKLWELLEKGLDVHRVVPADRFDVKSHYDPTGKIMNTSHTPYGCWIENPGFFDPRFFNMSPREALQTDPMQRMALTTAYEALEMSGYVPNRTPTTRLDRIGTFYGQTSDDWRELNAAQEVDTYYITGGVRAFGPGRINYHFGFSGPSLNIDTACSSSAAAMNVACSSLWARDCDTAIVGGLSCMTNPDIFSGLSRGQFLSKKGPCATFDNEADGYCRGDGCASVVVKRLEDAEAEGDRILAVILGTATNHSADAISITHPHGPTQSVLSRQILDEAGVDPLDVDYVEMHGTGTQAGDGTEMVSVTNVFAPAERKRPANRPLYLGAVKANVGHGEAASGVTALCKVLMMLQKNAIPPHVGIKQGSVINKTFPKDLSERNVNIAF…	MADKLAFLLFGDQSLDTHGFLAEFFRQEKQGILAKAFLEQAGHELRKEVEKLPRVERSRLPIFRTLQQLNERYYAQKLKHPGIDGALLCISQLAHYIDHAEKNFEDVTRHDSTHLVGLCSGLFAASAIASTPSLSALVPVAVQAVLLAFRTGSYVHTLGDRLCPANEQSESWTYIFPGLKEDDATAALESFHRENGIPQASRAYVSAASASSLAISGPPTTLRLLVAKGRLSAKPTSIPVYGPYHAAHLHASANIDKILHLDDPEVVDAFYNTRPRSAVMSCTSGTWFAATDTRTLIKSVVFEILNETLMFNKVLDGCLERARQFKGDSCLILPLGPTQNAATLANLLKSQTDLEVILRKPPAVSPESTSSTIGNHGSVGRCKLAIVGMAGRFPDAASH…	Coppin and Silar, 2007
CAM35471	pks	Sordaria macrospora	Sordariomycetes	II-a	(melanin)	LAIVGMAGSFPDAANHEKLWELLEKGLDVHRVVPPDRFDVTTHYDPTGKAINSSHTPYGCWIEQPGLFDPRFFNMSPREAFQTDPMQRMALTTAYEALEMSGYVPNRTPSTKLDRIGTFYGQTSDDWREINAAQEVDTYFITGGVRAFGPGRINYHFGFSGPSLNIDTACSSSAAALQVASTALWARDCDTAIVGGLSCMTNPDIFSGLSRGQFLSKKGPCATFDNEADGYCRGDGCASVVIKRLEDAQADNDRVLAVILGTATNHSADAISITHPHGPTQSTLSQAILDEAGVDPHDVDYVEMHGTGTQAGDGTEMVSVTNVFAPAQRKRPENRPLYLGAIKANVGHGEAASGITALCKVLLMMHKNAIPPHVGIKKGSIINKTFPKDLSERNVNIAF…	MSSVQEQPLAYYLFGDQSLDTHAYLASHFRKLEKGILAKSYLDQVGYALRREIEQLPRTERSKLPEFQTLQQLNERYHAQPIKHPGVDGALLCISQLVNYIDHMENNYDDLARPENTYLVGLCSGLFAATAIACTKSLSELVPLAVQVTLMSFRVGRHVNKVAEQIYPTVEKSESWTYIFTNISESAAGPVVQDFNKKCGWNRANRLYLSASSSQSVAVSGPPSSLKAFASGHNFGGKTNVTSIPVYGPYHAPHLHDDALIGDILRLDDEAVIDALHRTKPRSHVMSCCSGEWVTEKQLTTASLLKKIVYEVLLEPLKFTKVLDGCIARGKSFKGKNCLILSLGPTQNGATLVGLIKAHTNLEVTFRDCPPISPEATASRIGNHGSSGKCKLAIVGMAG…	Engh, et al., 2007
XP_001210231	TerA	Aspergillus terreus	Eurotiomycetes	II-b	6,7-dihydroxymellein (terrein)	IAIVGMAGRFPNSDDLESFWSTLQQGLDLHRRVPPDRFDIDAHYDPTGKKLNSTHTPYGCFIEKPGLFDPRFFNMSQREAYQTDPMGRLALVTAYEALEMSGFVPNRTPSSMLDRIGTFYGQTSDDWRTLNAAEKIDMYYIPGTIRAFATGRINYHFKFKGPSYNVDTACSSSFAAIQLACTSLLAKECDTALAGGLNVMTTPDLFAGLSRAHFLSKTGSCKTFDDGADGFCRGDGVGTVVLKRLEDAEADNDPILAVVLGTATNHSSEAVSITRPHGPAQEALYRKILKHTGVDPVDVSYVEMHGTGTQAGDGTEMKSITNVFAPRDKGRRQPDQLIHLGALKANIGHGEASAGVASLIKTVIMMQKNAIPPHVGIKTTMNKTFPHDLNERGVRIAFK…	MAGSLKLYVFGDEAGDFAGPLQKLCEQRKEVLFLHFLDELNKVLRDEVRRQPRDVRVQIPEFTDVLDLVRHYRDSGSRNQILETTLTLAFRIGVKVHGAAQRLSKHGDAAVAQSWTTLIIGAQKEASIAALAEFNESKGIPHANQAYISANSKDVVSISGPPETVTSLLQHSEYLQKFRTISLDIFAPFHAPHLYNDDDVAEVLQPFSGKNEKRKLFIPVISGLGTLYSPDMDVETLMADVVRDILIRPLLFENVMKTVTETTTASSHQNCQIFSVGPSQAINSLASTLRADTSLNVTTEGPIHTGSPDYEPLNGAQKIAIVGMAGRFPNSDDLESFWSTLQQGLDLHRRVPPDRFDIDAHYDPTGKKLNSTHTPYGCFIEKPGLFDPRFFNMSQREAY…	Zaehle et al., 2014
Cma_07359	PKS15	Cladonia macilenta	Lecanoromycetes	II-a	-	LAIVGMAGRFPDAADHEKFWDLLEAGLDVHRRIPKDRFDVDKHFDPNGKIRNTSHTPYGCFIEEPGLFDPRFFNMSPREATQTDPMHRLGLASAYEALEMAGYVPNRTPSTKLDRIGTFYGQTSDDWREINEAQDIDTYFITAGVRAFAPGRINYYFKFSGPSFSIDTACSSSAAALQLACTSLWAGDCDTAVTGGLNVMTNSDIFAGLSRGQFLSKTGNCQTFDNDADGYCRGDGIGSLVIKRLDDALFDNDRILGVILETATNHSSNAISITHPHAPTQEQLFKKVLDDAGLDPHEVNYVEMHGTGTQAGDGTEMKSVTNIFAPVSRTGTRKKPLHLGSVKANVGHGEAVSGVTAMIKCLLMLQKNAIPPHCGIKKTINQGFPQDLNARNVHIAFKP…	MAGMRFLLFGDQSSFDQAHIQKQVVESRENPFLSLFYRKASDALRHEIAQLSPLERAVIPTFTTIAELNDRTTSKDAHEGVQNALQCISQLAHYIEYTSALHGQTEDSTKSCVVGLSAGLLAAAAVACSPEITALIPLAVEVVLIAFRVGLLVRTAAKHIEVTRTEDSAASWSFVIPGMTQPEAQAALSTFNQSKNSPQCNRAYISAFTADSVTISGPPTTLEHLWDSSFENTSKRIDLPVYGPYHAPHLHRGVDMAEILCSSDPRRSRTLANYRLVLPLMSTSAGTCYEGSQDAPSVFAGVVNDILGRVFKVQDVVDGCMNLVTTSNCNQCELISIGPNNSENMFVKALNSGTNIDFSCHVKVPTLGRSRVMSEAPRTSRKPKLAIVGMAGRFPDAAD…	Kim et al., 2021
Cmt_08077	PKS15	Cladonia metacorallifera	Lecanoromycetes	II-a	-	LAIVGMAGRFPDAADHEKFWDLLEAGLDVHRRIPKDRFDVDKHFDPNGKIRNTSHTPYGCFIEEPGLFDPRFFNMSPREATQTDPMHRLGLASAYEALEMAGYVPNRTPSTKLDRIGTFYGQTSDDWREINEAQDIDTYFITAGVRAFAPGRINYYFKFSGPSFSIDTACSSSAAALQLACTSLWAGDCDTAVTGGLNVMTNSDIFAGLSRGQFLSKTGNCQTFDNDADGYCRGDGIGSLVIKRLDDALFDNDRILGVILETATNHSSNAISITHPHAPTQEQLFKKVLDDAGLDPHEVNYVEMHGTGTQAGDGTEMKSVTNIFAPVSRTGTRKKPLHLGSVKANVGHGEAVSGVTAMIKCLLMLQKNAIPPHCGIKKTINQGFPQDLNARNVHIAFKP…	MAGMRFLLFGDQSSFDQAHIQKQVVESRENPFLSLFYTKASDALGHEIAQLSPLERAVIPTFTTIAELNDRTTSKDAHEGVQNALQCISQLAHYIEYTSALHGQIEDSTKSCVVGLSAGLLAAAAVACSPEITALIPLAVEVVLIAFRVGLLVRTAARHIEVSRSEHCAASWSFVIAGMTKPEAQAALSTFNQSKNFPQCNRAYISAFTADSVTISGPPTTLNHLWDSSFANKSKRIELPVYGPYHAPHLHKGVDMAEILCSSDPRRSRTLANYRLVLPLMSTSAGTCFEGSQDAPSVFAEVVNDILRRGLMVQDVVDGCMNLVTTSDCNQCELISIGPNNSENMFVKALNSGTNIDVSCHVKVPTPERLRAMSEAPRTSRKPKLAIVGMAGRFPDAAD…	Kim et al., 2021
Cbo_06291	PKS15	Cladonia borealis	Lecanoromycetes	II-a	-	LAIVGMAGRFPDAADHEKFWDLLEAGLDVHRRIPKDRFDVDKHFDPNGKIRNTSHTPFGCFIEEPGLFDPRFFNMSPREATQTDPMHRLGLASAYEALEMAGYVPNRTPSTKLDRIGTFYGQTSDDWREINEAQDIDTYFITAGVRAFAPGRINYYFKFSGPSFSIDTACSSSAAALQLACTSLWAGDCDTAVTGGLNVMTNSDIFAGLSRGQFLSKTGNCQTFDNDADGYCRGDGIGSLVIKRLDDALFDNDRILGVILETATNHSSNAISITHPHAPTQEQLFKKVLDDAGLDPHEVNYVEMHGTGTQAGDGTEMKSVTNIFAPVSRTGTRKKPLHLGSVKANVGHGEAVSGVTAMIKCLLMLQKNAIPPHCGIKKTINQGFPQDLNARNVHIAFKP…	MASMRFLLFGDQSSFDQAHIQKQVVESRENPFLSLFYRKSSDALRHEIAQLSPLERIVIPTFTTIAELNDRTTSKNAHEGVQNALQCISQLAHYIEYTSALHGKIEDSTKSCVVGLSAGLLAAAAVACSPEITALIPLAVEVVLIAFRVGRLVRTAARHIEIRRTEDSAASWSFVIPGMTQPEAEAALSTFNQSKTFPQCNRAYISAFTADSVTISGPPTTLEHLWDSSFPSTSKRIELPVYGPYHAPHLHRGVDIAEILCSSDPRRSRTLANYRLILPLMSTSAGTCYEGGQDAQIVLTGVVNDILGGVFKVQDVVDGCINLVTTSSCNECELISIGPNNSENMFVKSLKSGANIDVSCHVKVPTLDGSSVMNEAPRTSRKPKLAIVGMAGRFPDAAD…	Kim et al., 2021
Cuc_02963	PKS15	Cladonia uncialis	Lecanoromycetes	II-a	-	LAIVGMAGRFPDAADHEKFWDLLEAGLDVHRRIPKDRFDVDKHFDPTGKIRNTSHTPYGCFIEEPGLFDPRFFNMSPREATQTDPMHRLGLASAYEALEMAGYVPNRTPSTKLDRIGTFYGQTSDDWREINEAQDIDTYFITAGVRAFAPGRINYYFKFSGPSFSIDTACSSSAAALQLACTSLWAGDCDTAVTGGLNVMTNSDIFAGLSRGQFLSKTGNCQTFDNDADGYCRGDGIGSLVIKRLDDALSDNDRILGVILETATNHSSNAISITHPHAPTQEQLFKKVLDDAGLDPHEVNYVEMHGTGTQAGDGTEMKSVTNIFAPVSRTGTRKKPLHLGSVKANIGHGEAVSGVTAMIKCLLMLQKNAIPPHCGIKKTINQSFPQDLNARNVHIAFKP…	MAGMRFLLFGDQSSFDRAHIHKQVVESRENPFLSLFYRKSSDALRHEIAQLSPLERIVVPTFTTIAELNDRTTSKDAHEGVQNALQCISQLAHYIEYTSALHGQTEESTKSCVVGLSTGLLAAAAVACSPEITALIPLAVEVVLIAFRVGRLARTAARHMEVTRTEDSTASWSYVISGMKQPEAQTALSTFNQNKMIPQCNRAYISAFTADSVTISGPPTTLEHLWDSFPNTSKRIELPVYGPYHAPHLHRGVDMAEVLCLSDPRRSRTLANYRLVLPLMSTSAGTCYEGSQDAPSILAAVVNDILGRVFKVQDVVDGCINLVTTLNCNKCNLISIGPSNSENMFVKALNSGTNIDVACHVKVPRLEESSAMSDAPRTSRKPKLAIVGMAGRFPDAADH…	Kim et al., 2021
Cgr_09390	PKS15	Cladonia grayi	Lecanoromycetes	II-a	-	LAIVGMAGRFPDAADHEKFWDLLEAGLDVHRRIPEDRFDVDKHFDPTGKIRNTSHTPYGCFIEEPGLFDPRFFNMSPREATQTDPMHRLGLASAYEALEMAGYVPNRTPSTKLDRIGTFYGQTSDDWREINEAQDIDTYFITAGVRAFAPGRINYYFKFSGPSFSIDTACSSSAAALQLACTSLWAGDCDTAVTGGLNVMTNSDIFAGLSRGQFLSKTGNCQTFDNDADGYCRGDGIGSLVIKRLDDALSDNDRILGVILETATNHSSNAISITHPHAPTQEDLFKKVMDDAGLDPHDVNYVEMHGTGTQAGDGTEMKSVTNIFAPVSRTGTRRKPLHLGSVKANVGHGEAVSGVTAMIKCLLMLQKNAIPPHCGIKKTINQGFPQDLNARNVHIAFKP…	MAGMQFLLFGDQSSFDRAHIQKQVVESRENPFLSLFYRKTSDALRHEIAQLSPLETTSIPSFTTITELNDRIGSKGAHEGVQNALQCISQLAHYIEYTSALHGQIEETAKSCVVGLSTGLLAAAAVACSPEITALIPLAVEVVLIAFRLGRLAKTAARHIDLTSTEDSPASWSYAIPGMTQPEAQAALATFNQSKAFPQCSRAYISAFTADSVTISGPPTTLEQLWESSIVNTSKRIELPVYGPYHAPHLHKGVNMAEILGLSDLRRSRTLANYRLVLPLMSTSVGTCYEGRRDAASVLAAVVDDILGRVFKIEDVVDGCINLVKETSNCNNCELISIGPNNSENMFVKSLSSSTNVDVTCHLNAPTSEASGTMSEAPRTSRKPKLAIVGMAGRFPDAA…	Kim et al., 2021
Crg_07604	PKS15	Cladonia rangiferina	Lecanoromycetes	II-a	-	LAIVGMAGRFPDAADHEKFWDLLEAGLDVHRRIPKDRFDVDKHFDPTGKIRNTSHTPYGCFIEEPGLFDPRFFNMSPREATQTDPMHRLGLASAYEALEMAGYVPNRTPSTKLDRVGTFYGQTSDDWREINEAQDIDTYFITAGVRAFAPGRINYYFKFSGPSFSIDTACSSSAAALQLACTSLWAGDCDTAVTGGLNVMTNSDIFAGLSRGQFLSKTGNCQTFDNDADGYCRGDGIGSLVIKRLDDALSDNDRILGVILETATNHSSNAISITHPHAPTQEQLFKKVLDDAGLDPHEVNYVEMHGTGTQAGDGTEMKSVTNIFAPVSRTGTRRKPLHLGSVKANIGHGEAVSGVTAMIKCLLMLQKNAIPPHCGIKKTINQGFPQDLNARNVHIAFKP…	MTGMRFLLFGDQSSFDRAHIQKQVVESRENPFLSLFYRKSSDALRHEIAQLSPLERIVVPTFTTIAELNDRTTSKDAHEGVQNALQCISQLAHYIEYTSALHGRIEESTKSCVVGLSAGLLAAAAVACSPEITALIPLAVEVVLIAFRVGRLARTAARHIEVTRSEDSAASWSYVIPGMTQPEAQAALSTFNQSKTFPQCNRAYISAFTADSVTISGPPTTLEHLWDSSFANKSKRIELPVYGPYHAPHLHREVDLAEVLCLSDPRRSRTLANYRLVLPLMSTSTGTCYEGSKDAPSVLAAVVHDILSRVFKVQDVVEGCINLVTIWNCNQCELISIGPNNSDNMFVKALNTGTDLDVACHVKASTLEGSSTMSEAPRTSRKPKLAIVGMAGRFPDAAD…	Kim et al., 2021
Cma_04909	PKS13	Cladonia macilenta	Lecanoromycetes	II-a	-	IAIVGMAGRFPDAADHEKFWTLLEKGLDVHRTVPTDRYDVTTHTDPTLQRKNTSHTPYGNFIEKPGLFDARFFHMSPREAAQTDPMQRLELTTAYEAMEMAGIVPGRTASTKHNRVGTFYGMTSDDWREINAAQEIDTYFISGGVRAFGSGRINYYFKFSGPSFVIDTACSSSFAAIQLACTSLQARDCDTAFTGGANVLTNPDIFSGLSRGHFLSKTGNCNTFDNEADGYCRGEGVATIILKRLEDAMADKDPILGVIRATATNHSAEAVSITHPHVGAQQSLFRKILRDANTNPGDVSYVEMHGTGTQAGDTVEMESVSNVFAPAGLRRSPVQTLYLGSVKSNIGHGEAASGVCALIKALLMMQNSAIPPHCGIKGIINQKFPNDLGARNICIATEK…	MQIFLFGDQNVDCHFFLKHIFCLKENLVLSSFLRRVSIALREEINCQPHRPSHEAIPIFDSVQELVERHYTSDNSDPAVESAVICLAQLSHFICLFEEVQASQPNLSSSDLLSSHLIGACTGLIAASAVASADSLITLLPLAVEAVRVAYRTGCLVRDVAGRLVGPPDAFDSWSTVVGVTDKEVAEVVLEEWNQIHGTTLSNRLWISAYAPNSITISGPLSKRCRLLAESDVFSPAQQVDVSVHGPYHASHLYTIDDVDEIIGATSQAAFGRSKVYSPVYSNVTGQPFATSSANELLKQCLFEVLCEPLRLDRLIGELSSGFVASLNCTCKIHAIGPSDLTSSLVSAVKSSGVVQVVVADHHTWLSRECKIAPSSVKILSSDIAIVGMAGRFPDAADHE…	Kim et al., 2021
Cmt_00872	PKS13	Cladonia metacorallifera	Lecanoromycetes	II-a	-	IAIVGMAGRFPDAADHEKFWTLLEKGLDVHRTVPTDRYDVTTHTDPTLQRKNTSHTPYGNFIEKPGLFDARFFHMSPREAAQTDPMQRLELTTAYEAMEMAGIVPGRTASTKHNRVGTFYGMTSDDWREINAAQEIDTYFISGGVRAFGSGRINYYFKFSGPSFVIDTACSSSFAAIQLACTSLQARDCDTAFTGGANILTNPDIFSGLSRGHFLSKTGNCNTFDNEADGYCRGEGVATVILKRLEDAMADKDPILGVIRATATNHSAEAVSITHPHVGAQQSLFRKILRDANTNPGDVSYVEMHGTGTQAGDAVEMESVSNVFAPAGLRRSPAQTLYLGSVKSNIGHGEAASGVCALIKALLMMQNSAIPPHCGIKGIINQKFPNDLGARNICIATEK…	MQIFLFGDQKADCQFFLKHIFCLKENLVLSSFLRRVSIALREEINCQPHRPYHEAIPIFDSVQELVERHYTSDKSDPAVESAVICLAQLSHFICLFEEVQASHPNLSSSDLLSSHLIGACTGLIAASAVASADSLITLLPLAVEAVRVAYRTGCLVRDVAGRLVGPPDAFDSWSTVVGVTDKEVAEVVLEEWNQIHGTTLSNRLWISAYAPNSITISGPLSKRCRLLAESDVFSPAQQVDVSVHGPYHASHLYTIDDVDEIIGATSQAAFGRSKVYSPVYSNVTGQPFATSSANELLKQCLFEVLCEPLRLDRLIGEFSSGFVASLNCTCKIHAIGPSDLTSSLVSAVKSSGVVQVVVADHHLWLSRECKIAPSSVKILSSDIAIVGMAGRFPDAADHE…	Kim et al., 2021
Cbo_06345	PKS13	Cladonia borealis	Lecanoromycetes	II-a	-	IAIVGMAGRFPDAADIEKFWELLEKGLDVHREVPKDRYNVQTHTDPTSRKKNTSHTPYGNFIESPGSFDARFFNMSPREAAQTDPMQRLELATAYEAMEMAGIVPGRSPSTKHDRIGTFYGMTSDDWREINAAQNIDTYYISGGVRAFGAGRINYFFKFSGPSFVVDTACSSSFAAIQLACTSLRAGDCDTAFTGGANVLTNPDIFSGLSRGHFLSKTGNCKTFDDSADGYCRGDGVATVILKRVEDALSDKDPILAVIRASATNHSAEAVSITHPHVGAQQFLFDKVLRASNTNAHDVSYVEMHGTGTQAGDAVEMESVSSIFAPSEHRRSLDQPLYLGSVKSNIGHGEAVSGVCALIKVLLMLQRNAIPPHCGIKTVMNKNFPKDLKERGINIALKK…	MEILLFGDQQADCQLFLRHVFHLKGNPILTSLLDRVGSALREEISRQPNRYHHKRIPRFSTVRELVERHYTSGQPNPAIESAIICLAQLSHFICYIEEQPGGYLRPSSSGSPGPQLLGACTGLVAASAIASAGSLTTLLPLAVEAVRVAFRIGSYVGDIAQRVGGPHDVLESWSTVVAVSDKKAAEIALDDYNKEYGIALSNRMWISAYSPNVITVSGPPSKRKRLLQKSAFYSRTQHVDIGVYGPYHAEHVHSAADISEILGADTREVFSQSGVHYPVYSSVTAKPITASSPVDLLEECVSEILRKPLRWDRLSKECASGSLAPIVGKCMIHSIGPSELTDSLVQSVKSMGNVQIATADAKQWLSRHSTNPSGTGKSTGSDIAIVGMAGRFPDAADIE…	Kim et al., 2021
Cgr_04491	PKS13	Cladonia grayi	Lecanoromycetes	II-a	-	IAIIGMAGRFPDAADVEKFWELLEKGLDVHREVPKDRYNVKTHTDVTSRKKNTSHTPYGNFIESPGSFDARFFNMSPREAAQTDPMQRLELATAYEAMEMAGIVPGRSPSTKHDRIGTFYGMTSDDWREINAAQNIDTYYISGGVRAFGAGRINYFFKFSGPSFVVDTACSSSFAAIQLACTSLRAGDCDTAFTGGANVLTNPDIFSGLSRGHFLSKTGNCKTFDNDADGYCRGDGVATVILKRVEDALSDKDPILGVIRASATNHSAEAVSITHPHVGAQKFLFDKVLRASNTNAHDVSYVEMHGTGTQAGDAVEMESVSSIFAPGQHRRSPDQPLYLGSVKSNIGHGEAVSGVCALIKVLLMLQRNTIPPHCGIKTVINKNFPKDLKERGVNIALQK…	MEILLFGDQQADCQLFLRHVFHLKGNPILTSLLDRVGSALRDEISRQPNRYHHKRIPRFSTVRELVERHYTSGQPNPAIESAIICLAQLSHFICYIDEQPGGYLRPSSSSSPGPQLLGACTGLVAASAIASAGSLTTLLPLAVEAVRIAFRIGSYIGDVAQRVGGPHDVLESWSTLVAVSDKKAAETALDDYNQEYGKALSNRMWISAYSPNVITVSGPPSKRKRLLEKSAFYSRTQHVDIGVYGPYHAEHVHSTADISEILGPDTREVFSQSSIHYPVYSSVTAKPITASSPVDLLEECVGEILRKPLRWDRLSKECASGSLAPLDAKCTIYSIGPSELTDSLIHTVKSMGNVQIATEDAKKWLSNHSSNPSGTGKSTGSDIAIIGMAGRFPDAADVE…	Kim et al., 2021
Crg_08270	PKS13	Cladonia rangiferina	Lecanoromycetes	II-a	-	IAIVGMAGRFPDAADIEKFWELLEKGLDVHREVPKDRYNVQTHTDVTSRKKNTSHTPYGNFIESPGSFDARFFNMSPREAAQTDPMQRLELATAFEAMEMAGIVPGRSPSTKHDRIGTFYGMTSDDWREINAAQNIDTYYISGGVRAFGAGRINYFFKFSGPSFVVDTACSSSFAAIQLACTSLRAGDCDTAFTGGANVLTNPDIFSGLSRGHFLSKTGNCKTFDNDADGYCRGDGVATVILKRVEDALSDKDPILAIIRASATNHSAEAVSITHPHVGAQQFLFDKVLRASNTNAHDVSYVEMHGTGTQAGDAVEMESVSSIFAPSKHRRSPDQPLYLGSVKSNIGHGEAVSGVCALIKVLLMLQRNAIPPHCGIKTVMNKNFPKDLKERGVNVAREK…	MEILLFGDQQADCQLFLRHVFHLKGNPILTSFLDRVGSALREEISRQPNRYHHKRIPRFSTVRELVERHYASGQPNPAIESAIICLAQLSHFICYIEELPGGYLRPSSSGSPSPQLLGACTGLIAASAIASAGSLTTLLPLAVEAVRVAFRIGSYVGDIAQRVGGPHDVLESWSTIVAVSDKKAAEIALDDYNKEYGIALSNRMWISAYSPNVITVSGPPSKRKRLLEKSAFYSRTQHVDIGVYGPYHAEHVHSAADISEILGADTREVFSQSRIHYPVYSSVTAKPITASSPVDLLEECVSEILRKPLRWDRLSKECASGSLAPVDGKCMIHSIGPSELTDSLIHIVKSTGNVQITTADAKKWLSRHSSNPSGTGKSTGSDIAIVGMAGRFPDAADIE…	Kim et al., 2021
Cma_04306	PKS22	Cladonia macilenta	Lecanoromycetes	II-a	(cristazarin)	IAIVGMAGRFPNAANHELFWELLEKGTDTHKLIPKDRFDEAHIDPTGQRKNTSHTPYGCFMDEPGLFDPRFFRMSPREATQTDPMHRLALLTAYEALEMSGFVPNRTASTRLHRVGTFYGQTSDDWREIQEGQDIDTYFIPGGVRAFAPGRINYYFKFSGPSFSVDTACSSSFAALQLAVTSLRAGDCDTAVTGGMNVLTNPDIFSGLSRGQFLSKTGNCQTFDNEADGYCRGEAVASVVLKRLEDAEADKDNILGVILASATNHSADAISITHPHAPTQQHLYKQLLNRAAIDAHDVCYVEMHGTGTQAGDGTEMESVTNVFADPSHKRRSDQPLHLGAVKANIGHGEAASGVSALIKVLLMMEKNAIPPNCGIKHGMNQGFPRDLEARNVHIPLRVT…	MNVFLFGDQTADXNSNLIGKLRQKDNPVLTSFLEKANVALREEISQQPGLVRKTIPSFSTLLDLVQWFSESGVSSPAIESAICTTCQIACLISYVHSTPDRIDPSNSRIIGLCTGLLAAIVASSFRSFSDLPTLGTALVRIAFRVGLVVAGSREWLQQGPRGQDSWSVAVAESSEETMNATLRQFHIDKNISTLNEAYISAVNSHSLTISGPPSTLQTLADSVPSFASLRQVQLPIHGPYHADHLYSERALHQLLHSFHDVLGSYKPRVPLFSSFTGKLITASDTFRLVEVALEEILRRPLHWNHVIEGTCSEMEAIGVSECKVFPVGSIDSARSLIASXKKRKSDYVTSLDDSFWASTYTKASSQPSGKFADSNIAIVGMAGRFPNAANHELFWELLE…	Kim et al., 2021
Cmt_01711	PKS22	Cladonia metacorallifera	Lecanoromycetes	II-a	(cristazarin)	IAIVGMAGRFPNAANHELFWELLEKGTDTHKRIPKDRFDEAHIDPTGHRKNTSHTPYGCFMDEPGLFDPRFFRMSPREATQTDPMHRLALLTAYEALEMSGFVPNRTASTKLHRVGTFYGQTSDDWREIQEGQDIDTYFIPGGVRAFAPGRINYYFKFSGPSFSVDTACSSSFAALQLAVTSLRAGDCDTAVTGGMNVLTNPDIFSGLSRGQFLSKTGNCQTFDNEADGYCRGEAVASVVLKRLEDAEADKDNILGVILATATNHSADAISITHPHAPTQQHLYKQLLNRAAIDAHDVCYVEMHGTGTQAGDGTEMESVTNIFADPSRKRRSDQPLHLGAVKANIGHGEAASGVSALIKVLLMMEKNAIPPNCGIKHDMNQGFPKDLEARNVHIPLRVT…	MNIFLFGDQTADYNSNLIGKLRQKDNPVLTSFLEKANVALREEISQQPGLVRKTIPSFSTLLDLVQWFSESGVSSPAIESAICTTCQIACLISYVHSTPDCIDSFNSRIIGLCTGLLAAIVASSFRSFSDLPTLGTALVRIAFRVGVVVAGSRERLQQGPRGQESWSVAVAESSEDTMKATLRQFHIDKNISTLNEAYISAVSSHSLTISGPPSTLQTLADSVPSFASLRQVQLPVHGPYHADHLYSERTLHQLLHSFHEVLGSYKPRVPLFSSFTGKLITASDTFRLVEVALEEILRKPLHWNHVIEGTCSEMEAIGVSECKVFPVGSIDSARSLIASLKKRKSDYVTSLDDSFWASTYTKASSQPSGKFTDSNIAIVGMAGRFPNAANHELFWELLE…	Kim et al., 2021
Cbo_08867	PKS22	Cladonia borealis	Lecanoromycetes	II-a	(cristazarin)	IAIVGMAGRFPNAANHELFWELLEKGTDTHKLIPKDRFDEAHIDPTGHRKNTSHTPYGCFMDEPGLFDPRFFRMSPREATQTDPMHRLALLTAYEALEMSGFVPNRTASTKLHRVGTFYGQTSDDWREIQEGQDIDTYFIPGGVRAFAPGRINYYFKFSGPSFSVDTACSSSFAALQLAVTSLRAGDCDTAVTGGMNVLTNPDIFSGLSRGQFLSKTGNCQTFDNEADGYCRGEAVASVVLKRLEDAEADKDNILGVILASATNHSADAISITHPHAPTQQHLYKQLLNRAAIDAHDVCYVEMHGTGTQAGDGTEMESVTNIFADPSRKRRSDQPLHLGAVKANIGHGEAASGVSALIKVLLMMEKNAIPPNCGIKHGMNQGFPKDLEARNVHIPLSVT…	MSLKMNIFLFGDQTADYNSNLVGKLRQKDIPVLTSFLEKANVALREEISQQPGLVRKTIPSFSTLLDLVQWFSESGVSSPAIESAICTTCQIACLISYVHSTPDCIDPSNSRIIGLCTGLLAAVAASSFRSFSDLPTLGTALVRIAFRVGVVVAGSGERLQQGPRGQDSWSVAVAESSEVTMKATLRQFHIDKNISTLNEAYISAVSSHSLTISGPPSTLQTLADSVPSFASLRQVQLPIHGPYHADHLYSERALHQLLHSFHEVLGSYKPRVPLFSSFTGKLITASDTFRLVEVALEEILRRPLHWNHVIEGTCSEMEAIGVSECKIFPVGSIDSARSLIASLKKRKSDYVTSLDDSFWASTYTKASSQPSGKLADSKIAIVGMAGRFPNAANHELFW…	Kim et al., 2021
Cgr_01773	PKS14	Cladonia grayi	Lecanoromycetes	II-b	-	IAIVGMSGRFPNADSIERLWNLLEQGLDVHRRVPPDRFDIDAHYDPTGKKKNTSHTPYGCFIDEPGLFDARFFNMSPREAYQTDPMGRLALVTAYEALEMSGFVPNRTPSSMSDRVGTFYGQSSDDWRQINAAENVDTYYIPGNIRAFGPGRINYYFKFKGPSYNVDTACSSSFSAIQLACTSLQAKECDTAIAGGLNIMSAPDLFAGLSRAQFLSKTGPCKTFDDSADGFCRGDGAATVVLKRLEDAEADNDSILGVILGTSTNHSSEAVSITQPHAPTQESLYRKILRDSGVDARDISYVEMHGTGTQAGDGAEMRSISNVFAPRNEGPRSQIRSPEQTVHVGALKANIGHGEASAGVSSLVKVLLMLKRNVIPPHVGIKGVMNKGFPTDLEERGVR…	MAEELQLLLFGDETGDFRGPLQKLCERQHGILLSRFIDGLNVLLHDEVRRQRRHVKKQIPLFRDIFDLVRKYQDSDSQNQILKTPLSCIFQLGSVIRFFDDHPSQPFVPANTISVGLCTGLLAAAAVSASQSALGLIENALNAVRVAFRIGITVNNAAQRLSTDVNQSWSRLVVGVQNEACNAEIRQFNERKSFPRACHAYISSSSADTVTVSGPPAITKALFSESDYLRQRKTVALDIFGPFHAPHLYSDVDVEEILQPIAETKVDQLSQSFRVLGWSAETSPPDVGLDQLLRQVVGDILVRPLSFDNVIATVISKARDSGGEKCKISSIGPSSALSSLSSSLRTETELEVSVGEQIGSTKSTYERRTRSQKIAIVGMSGRFPNADSIERLWNLLEQG…	Kim et al., 2021
Cbo_06013	PKS14	Cladonia borealis	Lecanoromycetes	II-b	-	IAVVGMSGRFPNADNLESLWSLLEQGLDVHRKVPPDRFDVDAHCDPTGKRKNTSHTPYGCFIEEPGLFDPHFFNMSPREAYQTDPMGRLALVTAYEALEMSGFIPNRTPSSMLDRVGTFYGQTSDDWRQVNAAQNIDTYYIPGTIRAFASGRINYHFKFKGPSYNVDTACSSSFSAIQLACTSLQAKECDTAVAGGLNIMTTPDLFAGLSRAQFLSKTGSCKTFDDTADGFCRGDGVATVILKRLEDAEADNDPILGVILGTATNHSSEAVSITQPHAPTQESLYRKILTNAGVDARDISYVEMHGTGTQAGDGAEMKSISNVFAPRIQGRLPGQTLHVGALKANIGHGEASAGAASLVKVLLMLQRNAIPPHVGIKGIMNTTFPSDLEERGIRIALKE…	MAEAFQVLLFGDETGDFQGPLQKLCERQKGVLLVHFFDRVNQVLLDEVRRQPRHVKKQFPPFTDVLDLVKQYQDSGSRNPILETIFACICQLGSIFSHFDDHPAQQFVPANAVLVGLCTGLLAAAAVSASQSALELIDNALHIVRVAFRIGIKVNNTARRLSIEVNQRWSRLVLGAQKEASIAEIRQFNKIKAYPRASHAYVSSSSRDVVTISGPPATLKALLIESEYFRERKTVPLDIFGPFHASHLYSDVDIEEVLQPMSKTNFNLPSSTFRIVSGTKEMSIPNVGLDQLLRQVVRDILVRPLSFDNVLTAVVSEARNSGRDKCKISSVGPSNALSSLVSTLRAETKLGVNVGEQFGTKNLIHDLSGTSGKIAVVGMSGRFPNADNLESLWSLLEQG…	Kim et al., 2021
Cuc_03333 (KU740326.1)	PKS14	Cladonia uncialis	Lecanoromycetes	II-b	-	IAVVGMSGRFPNADNLESLWSLLEQGLDVHRKVPPDRFDVDAHYDPTGKRKNTSHTPYGCFVKEPGLFDPRFFNMSPREAYQTDPMGRLALVTAYEALEMSGFMPNRTPSSMLDRVGTFYGQTSDDWRQVNAAQNIDTYYIPGTIRAFASGRINYYFKFKGPSYNVDTACSSSFSAIQLACTSLQAKECDTVVAGGLNIMTTPDIFSGLSRAQFLSKTGSCRTFDDTADGFCRGDGVATVILKRLEDAEADNDPILGIILGTATNHSSEAVSITQPHAPTQELLYRKILRNTGVDARDISYVEMHGTGTQAGDGAEMESISNVFAPRVQGRLPGQTVHVGALKANIGHGEASAGVASLIKVLLMLQRNAIPPHIGIKGIMNKTFPTDLEERGIRIALQE…	MAEAFQVLLFGDETGDFQDPLRKLCERQKGVLFLHFIDRLNQVLHDELRRHPRHAKKQIPPFTDVLDLVKQYQDSASRNQILETTLACICQLGSIISFYDDHPAQHVVPSNTVLVGFCTGLLAAVAVSASQSTLDLVDNALNIVRVAFRIGVKVNDAAQRLSTEVNQRWSRLVLGAQKEASIAEVRHFNEKKALPRASHAYVSSSSREVVTISGPPATLKALFSESEYFRERKTRPLDIFGPFHASHLYSDVGIEEVLQPMTETDVNLSSPPSRVISGTTDTSLPDVGLDQLLRQVVGDILVRPLSFDNVLTAVVSEARASGRKKCRISSIGPSNAVSSLASILRAETELEVSVGDPFGPTKLVKDASGTSGKIAVVGMSGRFPNADNLESLWSLLEQG…	Abdel-Hameed., 2016
Cgr_1822	-	Cladonia grayi	Lecanoromycetes	XI	(naphthalenone)	IAIVGMSGRFPGATDHETLWKLLEQGRDMHRTVPKDRFDVETHVDPSGKKVNTSHTPYGCFIEEPGLFDPRFFNMSPREAAETDPMHRLALITAYEALEQSGFVLNATASTQQDRVGTFYGQTCDDWREVNAAQKISTYFIPGGVRAFAPGRISYYFGFRGPSFSIDTACSSSLAAIQIACTSLSAGECDTAVAGGVNILTAPDIFAGLSRGQFLSPTGPCKTWDSEADGYCRADGVGSIILKREEDAISDGDNILGVILATATNHSADAISITHPHPGNQSYLYEKVLHTAGIDPLDVSYVEMHGTGTQAGDNCEMRSVTDVFAPDAREPARARGRDQALYIGAVKSNVGHGEAAAGITALIKVLLMLQKNSIPPHVGIKNILNPAFPDLDSRNVQIP…	MSTVLFSREVADVRSDIRIIHQNRGSSVLVEAFLEKAYDAVRRDVFTLSREARNQVPVFSSVIDLSERHHDAETRRDEISCALLCISQLAHFLGFFEHHPDQYPIPGRHNLIVGVGLGQLSAAAVSCSRTTADLIGPAVQAVHLAFQVGAVVARFSSSSQVKNAAEEHWSMTVAGTADEIKRELQVLQDQMKVPRSARGYIDMVNQNTCNISGPPARLRQLKEQSPLFDDAIPQNLPIAGFWHAPHVYGKEQVSEILGTQTNALDEIGQPCRAILSASTGQLMQDSSSRLLFTEAVDNILRRPVRWDYLQHSIVEHLNNESASGTRKLIFEVGSGLNLLYSTLDPETRDTVKRQGLSRWYSTDKDSKPQAPVNSPNIAIVGMSGRFPGATDHETLWKLL…	Mosunova et al., 2022
Lpu_1267156	-	Lobaria pulmonaria	Lecanoromycetes	XI	(naphthalenone)	IAVVGMSGRFPGAADNELFWKLLEQGRDMHQKIPKDRFDVETHVDPSGKRVNASHTPYGCFIEEPGLFDPRFFSMSPREATQTDPMHRLALVTAYEALEQSGFVLNSTASTQQDRVGTFYGQTCDDWREVNAAQEIATYFIPGGVRAFAPGRISYYFGFRGPSYSIDTACSSSLAAIQIACTSLRTGECDTAVAGGVNILTAPDIFAGLSKGQFLSPTGSCKTWDSKADGYCRADGVGSIVLKREEDAINEKDNILGVILATATNHSADAISITHPHAGNQSYLYESVLHTAGIDPLDVSYVEMHGTGTQAGDITEMQSVTNVFAPDTSGRGRDRGSDHALHIGAVKANIGHGEAAAGISALIKVLMMFQKNSIPPRVGIKNTLNPAFSNLESRNVRIP…	MPIVLFSHQVADVCGQLRLIHQSRKSTVLVDSFLERAFAALRHDVCTLPREARSQFVAFNSVFDLSERHHNAKTQRLEISSALLCITQLAHFFGFFEQHPDQYPVPGDDDLIIGIGLGQLSATAVSCSKTIVDLLGPAVEAVHLAFRTGAVVGRFSSNTQRMDVDEGHWSMTVAGSAEAIELELQVFQDQMNIPKSARAYISMVDMKSCSISGPPSRLRQLKSNVKLLEKASDQTLPVTGFWNAFHVYGKDQVSEVLENRLSALDELAAPCRAILSPSTGELIQPSSSRLLFTRAVDDLLRRRVLWKALQQTVGEHIQSKSVASNQIVSFEVNPNPETPFITLRAETKITIERQDIASWCSSSASHKPQGRFYHSNIAVVGMSGRFPGAADNELFWKLL…	Mosunova et al., 2022
Lpu_565180	-	Lobaria pulmonaria	Lecanoromycetes	XI	(naphthalenone)	IAIVGMSGRFPGAASVDGLWQLLEQGLDVHKIIPKDRFNVETHVDPTGKKTNTSHTPYGCFIEEPGLFDPRFFNMSPREAAQTDPMHRLALATAYEALEMSGFVPNRTPSTQLSRVGTFYGQTSDDWREVNAAQNIETYFIPGGVRAFVPGRISYYFKFSGPSYSVDTACSSSLAAIQIACTSLWNGECDTAVAGGVNVLTAPDIFAGLSRGQFLSKTGSCKTWDSNADGYCRADGVGSIVMKRLEDAKADKDNILAVVLGSATNHSADAISITHPHAGNQSYLYESILHSAGVDASDVSYVEMHGTGTQAGDLTEMRSVTDVFVRKDGKRRRDQPLHIGAIKANIGHGESAAGVTALIKILLMLQRNAIPPHVGIKNSLNPGFPSLNELNVHIPFQKV…	MPVVFFGDQIADLNESLRRVHQSKDGTVLVQSFLESSASALREEVGALPRVLRDRIPSFTSIFDLVERHVRSGVPNPALENALLCVCHLANFIGYYEQQPDQYLESDDSCILGLGAGLLSASAVACSRTLMDLPLIAVKIVRIAFKLGAVVGRVSEQLHQHGEARESWSMLVSEATEAKVQAELDAFHTRMNISKPGRAYISVIGGGVCTVSGRPSRLRQLARESEFFKEAKTQEISTYGLYNAGHIYGEAEAQEIVGSNIDHIRAVLRPCRSVLSTVTGRKLIASSASALLQLAVREILTQPIRWDTLRQGAAGLINEFGGFDGRVLAFATTHAANSLISALESQSQVNLVLEDVTAWCSDPELVQPRGRFNNSKIAIVGMSGRFPGAASVDGLWQLL…	Mosunova et al., 2022
Upu_102407	-	Umbillicaria pustulata	Lecanoromycetes	XI	(naphthalenone)	IAIVGMSGRFPGATSCEELWEVLEQGRDVHKTIPRDRLNVDTHYDKTGKKKNTSHTPYGCFIDEPGLFDARFFSMSPREAAQTDPMHRLAIATAYEALEMAGYVPNRTPSTNLHRVGTFYGQTSDDWREVNAAQTIDTYFIPGGVRAFAPGRINYHFKFSGPSFSVDTACSSSFAALQLACTSLWAGDCDMAVTGGLNILTAPDIFAGLSRGQFLSKTGGCKTWDASADGYCRADGVGTVILKRLEDALDDKDNILGTIVGTATNHSAEAISITHPHAGAQSYLYESVLHTAGIDPHDISYVEMHGTGTQAGDSTEVRSVTDVFAPKHRSRSHPLHLGAVKSNVGHGEAAAGITALIKVLLMLQKNAIPQHVGIKTAMNPKFPQDLKERNVHIPFQNTP…	MNVVLFGDETANVRAIFQRVHHYKQSSALVGSFLEKAYTALHEEAMAVPKSMRETIPDSTSIFDMMERYYDIGIPNPATEGALLCISQMASFMGSFEERPDDFIDFEICFIGWGIGLLAAAAVASSRTLATLPTVMVEIVRIAFRTGTLVSRVSQQLQQPGHSKEAWAMIVYDVTESAATEALDDYHTSKHIPTSDRAYISAVSKGTVTISAPPSRLQQLLDESELFKNTKTVQIPIYALYHASHLYDMEDVQEILQPSASHLEGIHHAGRPVLSTVTGQEFSVSSTFELLEKLLHEILVEPQRWDAVQKGVVSEVNESDISICRVSAFGTTHAAAGLVATLRSKTSVDVAQEDLAKAHEPIEIERRLASVDKIAIVGMSGRFPGATSCEELWEVLEQG…	Mosunova et al., 2022
Krh_433550	-	Karstenula rhodostoma	Dothideomycetes	XI	(naphthalenone)	VAIVGMSGRFPGAADVEALWQVLVQGKDMHKRIPKDRFDPETHHDPNGKVNNTSHTPFGAFIEEPGLFDARFFHMSPTEATQTDPMHRLALVTAYEALEQSGFVLNSTPSSQQDRVGTFYGQTSDDWREVNAAQNIGTYFIPGGVRAFAPGRISYYFGFRGPSYSVDTACSSSMAAIQIACSSLRSGECDTAIAGGANVLTAPDIFAGLSRGQFLSKTGSCKTWDSKADGYCRADGVGSVVLKRLDDAINDKNNILGVILGTATNHSADAISITHPHAGNQAYLYQSVLHEAGVNPLDVSYVEMHGTGTQAGDMAEIGSVTTVFAPEHARGTEPEKALHIGAVKSNIGHGEAAAGIGALIKVLLMLQKNTIPKHVGIKHEINPSFPDLVVRNIKVPYEN…	MSVSLFPDQLPDTRGLIRRAHEAKKRTVLVKSFLEKAYSALRAEVWNLPRDVRNQIPPFNSVYDLSERHASSKIQRVEVSSALLVIAEVTNFIGHHEQDNSSVDTTDDLLVGTGLGQLVAAAVACAANIIDLPDIAVESVRLAFRAGAVVENFSIPARRAGEADASWSLVVPGTPEEIQAELQSLQEAANLPVTSRAFVSTVSESASTINGSPARLDWLRRSSKLFQSQAVQELESVGVWHAAGIYSEEQVLEVTQSRSDALSKIPSPRRATISASTGKRSDATTASALFTEAVTDILRRPVQWSSITQAVASDSLLSQATTLASFEESQALKSLQAAIQSAGKSIALQDLGQWSTADTGSKPVQNTSNVAIVGMSGRFPGAADVEALWQVLVQGKDMH…	Mosunova et al., 2022
BAB88688	-	Aspergillus terreus	Eurotiomycetes	II-b	-	IAIVGMAGRFPNSDDLESFWSTLRQGLDLHRRVPPDRFDIDAHYDPTGKKLNSTHTPYGCFIEKPGLFDPRFFNMSQREAYQTDPMGRLALVTAYEALEMSGFVPNRTPSSMLDRIGTFYGQTSDDWRTLNAAEKIDMYYIPGTIRAFATSRINYHFKFKGPSYNVDTACSSSFAAIQLACTSLLAKECDTALAGGLNVMTTPDLFAGLSRAHFLSKTGSCKTFDDGADGFCRGDGVGTVVLKRLEDAEADNDPILAVVLGTATNHSSEAVSITRPHGPAQEALYRKILKHTGVDPVDVSYVEMHGTGTQAGDGTEMKSITNVFAPRDKGRRQPDQLIHLGALKANIGHGEASAGVASLIKTVIMMQKNAIPHHVGIKTTMNKTFPHDLNERGVRIAFK…	MAGSLKLYVFGDEAGDFAGPLQRLCEQRKEVLFLHFLDELNKVLRDEVRRQPRDVRVQIPEFTDVLDLVRHYRDSGSRNQILETTLTCVCQLAAVISFFGNKTSQSFASSDSVFAGFCTGLLSASAVATSQDTLELISNALTTVRVAFRIAVKVHGAAQRLSKHGDAAVAQSWTTLVIGAQKEVSIAALAEFNESKGIPHANQAYISANSKDVVSICGPPETVASLLEHSEYLQKFRTVSLDIFAPFHAPHSPHLYSDEDVAEVLQPFSGKNEKRKLFIPVISGLGTRYSPDMDVETLMVDVVRDILIRPLLFENVMKTVTETTTASSHKNCQIFSVGPSQAINSLASTLRADTSLNVTTEGPIHTRSPDYEPLNGAQKIAIVGMAGRFPNSDDLESFW…	Mosunova et al., 2022
EAL84397	-	Aspergillus fumigatus	Eurotiomycetes	V	(endocrocin)	IAIVGMACRFPGGANDLNQFWDLLEQGADVHRRVPADRYDVESHTDTSGKSRNTSLTPFGCFIDQPGLFDAGFFDMSPREAMQTDPMHRLALMTAYEALEQAGFVPNRTESTHLKRIGTFYGQSCDDYREANAGQEVDTYYIPGGCRAFAPGRINYFFKFSGPSFDCDTACSSSLATIQMACTSLQHGDTNMAVAGGLNILTNSDGFAGLSRGHFLSKTGGCKTFDCNADGYCRADGIGSIVLKRLDDAQRDNDHIFGIILAAATNHSARAISITHPHAPSQAELYRDILTRAGVSPLDVDFIEMHGTGTQAGDSTEMESITSVFSPGVPKRSRPLYIGSVKANVGHGEAAAGVMSLIKVLLVLQRQAIPKHVGIKTALNPRFPNLDRLNVRIPHDQVP…	MQGPSQLALFYFANGLPPDDIQDLFQRLRSQSKTESGWTLRAFVVQATNALREEIRQLPHHLRNPLTPLDNALDLAVVPDWRRGPLAGALEGVLLCLIEIGSLIAYYERTPDPFKFSARTACFTGIGTGLLAAAAAAASPTLADLPRLGAAAVRIALRMGVLVAETSQSVEAREPDAPADNWAAVVMDLDEDTVREELNLFNASTNNLGPSRLFISAGGTDNVTISGPPSKLRQVFRVSEKLRSARYAQLPVYGGLCHAPHLYNCHHWTWIMEPINGAAFNQNMVDTAPLFSAGDDVPFEASTPRQLFESVVCDLLMGMIRWNRAVDGVVELLGQTLPSECQVYAFRPCAVVTGMVASGQVKLPHCQFQTHDLLGWTCHDDTDNGPTCREDSSIAIVGM…	Mosunova et al., 2022
XP_664675	-	Aspergillus nidulans	Eurotiomycetes	V	(citreoisocoumarins)	LAVVGMACRMPGGADTPDHFWELLMNGVDTHTTVPPDRFDLDAHFDPSGEKENTTTKGSQSNRPLSRQAEQTDPMQRLALVTAYEALEMAGFVPNRTPSSHLSRVGTYYGQASDDYREVNAGQKIGTYGIPGTERGFGNGRINYFFNFQGPSFNIDTACSSGLAAVQAACSALWAGEADTVVAGGLNVITSPDIYCMLSKGHFLSKTGQCKVWDIGADGYCRADGIGSVVIKRLDDALADNDVILACISAGATNHSAESISITQPHAAAQRENYRQVMDRAGVSPLDVSFVELHGTGTQVGDAVESESVLSFFAPLGRRSHPDKRLHLGAVKSNIGHGEAAAGIASLIKVLLMYRNNTIPRHIGIRTAMNPVVAQHLANRNAGILSENHPWLAATASKK…	MTPSASPSPSPNPGDANVKVDADSPNDFILFSHELPSGDIQDLIRRLHRYGTLPGYPHLARFLQECALLLRTEIQKLPRALRDSVPPFHDVVTLASHWDRLKSGPLSGAWDGPFLCLYEIAMLIGHHETHQLSYRRPACLVGISVGLFSAAAVAVSKSISDLVSYGAESVRTAFAFCVHVQRVSQELEPTMTEQAASVSWATVVIGVPADTIQVELDRFNHLKESESPGANARPLTGVSISHVDQTSVGVTGPPSRLKQLFRQSELLRSSRHSALPISGGLCHVPNVYDDEDVRAILEMAEVWEKWGTRALQVPLISPFTGSPFLCPDAYHLIEAICTEALTKQLYFDKLAGGVVTQLNGLSCQVLHYGASLMSDTIIDDVTSQLSPCDTARQCLVDWA…	Ahuja et al., 2012
XP_657754	-	Aspergillus nidulans	Eurotiomycetes	V	(emodin)	IAIIGMSCRMPGGATDTEKFWELLEQGLDVARKIPADRFDVETHYDPKGKRVNTSHTPYGCFIDEPGLFDAPFFNMSPREAQQTDPMQRLAIVTAYEALERAGYVANRTPATNLHRIGTFYGQASDDYREVNTAQEISTYFIPGGCRAFGPGRINYFFKFSGPSFSCDTACSSSLATIQAACTSLWNGDTDMVVAGGMNVLTNSDAFAGLSHGHFLSKTPGACKTWDVNADGYCRADGIGSIVMKRLEDAEADNDNIIGIIRAAATNHSAEAISITHPHAGAQAYLYRQVMSSAGIDPLDVSFVEMHGTGTQAGDSVEITSITDIFAPITKRRSAQQPLHIGAVKANVGHGEAVAGVTALLKVLLMYQKNAIPPHVGIKNSLNPLFPKDLDKRNLHIPY…	MPVYTPQSGSLPEYSKMKLLYFSNELPKDDLQGLFRRLYNHSKDRRYPLLARFIHEATLAVREEVRQLPTAVKALVPAFETVLNLADYPELRKGPLGGSLEGVLLCVLEIATLIGHVPRLYFKEAADCCSYYENASERFDLHAVSTYLAGLGLGLLSTAAVALCSALADVPVIGAEVVRVSFRLGTLVDEISQNLEPRDTSGSPDTWASVVPGAKVEEVQAELDAIHAREKTPQPSKIFISAWNEGSVTISGPPSRIRRVLRLSEFFRRHRVVSLPVYSGLCHAKHLYNEQHAREIISTRSMDSINALYSPAIPVYQTSTGRPFTASTAKGLFEQLVLELLTQPILWDNVVQGVVDQAYATSATSCDVLVFRISVPINDLRTALGSKLQGFETSTEELI…	Awakawa et al., 2009
XP_663604	-	Aspergillus nidulans	Eurotiomycetes	V	(asperthecin)	LAVVGMACRMPGGGNDTELFWEILEQGRDVHTTVPADRFDLSTHYDPSGKTDNAATTPYGNFVDKPGLFDAGFFNMSPKEAEQTDPMQRLALVTAYEALEMAGVVPGRTASSNPKRIGTYYGQASDDWRELNASQNIGTYAVTGGVRAFGNGRINYYFKFPGPSFNVDTACSSGLAAVQVACSALWAGEADTVLAGGLNIITDPDNYAGLGCGHFLSKTGQCKVWDETADGYCRADGIGSVVIKRLEDAEADNDNIIAVVLSAATNHSAEAISITHPHAGNQKDNYRQVIDMAAVNPLDVSYIELHGTGTQAGDAVESESVLDVFAPRSPPRRPDQLLQLGAVKSNIGHGEAAAGIASFLKVLLMYQKNMIPAHIGIHTVINPTIPKDLEQRRVRLTQT…	MKDNTHSTTLIFFGNEFPNDDLKGLFRCLLRLSKDRRFRQLAAFLEESTLVLKKEVAALPQPLRDLVPHFHTVLPLAELGDFRQGPLGAAMESALLTVLELGMFIGHYEAEGRDWNLLEHNTTLAGLSIGLLAAAGVALSTNLAEVAQNGAECVRVSFRLGVYVSEISRKLEAPQADGTLLSWAHVVTGETKSAIQDELSKYNSESGTPELLKVFISAADKTSVSVSGPPSRMKACFSSSHLLRYSKSFALPVYDGLCHASHLYNEDSINTVINSAESVIPVSRPVQLSLHSSNTGQPFPAATAHELFQAIGKELLTGTIYLDNIIDGIIKRIEGFNPSDLQVETFRTSIVFKSVRAALEGEFPDLEIKITDLIPWAFRDYGPRLPRSFAHSKLAVVGM…	Szewczyk et al., 2008
XP_001217072	-	Aspergillus terreus	Eurotiomycetes	V	(geodin)	IAIVGMSCRLPGGATNTEKFWDVLEQGLDVYRTIPPDRFDVNTHYDPAGKRVNASHTPYGCFIEEPGLFDAPFFNMSPREAQQTDPMQRLALVTAYEALERAGYVPNRTPATNKHRIGTFYGQASDDYREVNTAQDVDTYFITGGCRAFGPGRINYFFKFWGPSYSIDTACSSSLATVEAACTSLWNGSTDTAVVGGVNVLTNSDAFAGLSRGHFLSKIPGACKTWDCNADGYCRADGVISLVMKRLEDAQADNDNILGVILGAATNHSADAVSITHPHAGAQAHLFRDVLRNAGVDSHDVSYVELHGTGTQAGDFEEMKSVTDVFAPLTKRRSPNQPLYVGAVKANVGHGEAVAGVTALLKVLLMLQKSVIPPHVGIKNSINPQIPKDLDKRNLHIPY…	MDFTPSTGTPGEFRRMKLTYFTNEFPSDDLPGLARQLHLHSKDRRHHILARFLQDATLAIREEVAQLPPALKDLLPPFESVLTFVEYPEMRKGPLCGSIDGVLLSTVELATFIGYFEEFPETYDFESAHTYLAGLGIGLLSAAAVSLSRTLADIAYVGSEVVRMAFRLGVLVDNVSEQLQPRELASHGTPDSWAYVLPNVTREAVQQELDVIHSGEGIPETGKIFVSAFSQSSVTVSGPPSRLKDLFRTSDFFRDRRFFSLPVFGGLCHAKHIYTETHVQQVVRTKPMDMLSARVLPRIPIFSPSSGSPFPAATATELFEGIISEILTQVIQWDNVIQGALDQINILSPSEFQVLVFRISLPIHDLMAAVNTELKGFQATTKEIMPWVSHTAKDRIPRE…	Awakawa et al., 2009
ADI24926	-	Penicillium aethiopicum	Eurotiomycetes	V	(viridicatumtoxin)	LAIVGMACRMPGGANNVEEFWQLLEQGRDACTTVPPDRFDLETHYDPTGKTENAAQTPYGNFIDRPGYFDAAFFAMSPKEAEQTDPMQRLAIVTAYEAMEMAGLVIGRTQSTRRDRIGSYYGQASDDWRELNASQNIGTYAVPGGVRGFTVGRINYFFKLSGPCLCIDTACSSSMAAVHAACTALWAGDVDVALAGGVNIITDPDNYAGLGNAHFLSPTGQCKVWDKGADGYCRAEGIGSVVIKRLEDAEADNDNILAVVLSAATNHCADAISITHPHAGHQKDNCRRVLRKAGVSPMQVSYVEMHGTGTQAGDAIESESVLDVFAPLKPLRRPDQRLHLGAVKSNIGHGEAAAGISSLIKMLLMFQKNAIPPHIGIRTEMNPQLPKDLGRRNAGLVFE…	MLHPTEVEKFPPTLLYFGNEFPNDDVNELFRRLQQHSKDRRFRLLNAYLEESILVLQDEVAKLPHHIKSRVPYFDNIVTLSEHGYLRDLGLGAAMESAFLLILQLGLFIGNHEAVDRELNLPKNVTTVAGLSVGLFSAAAIALSASLAEVVRNGAECLRVSFRLGVYAGDFSSSLEAPQPEGMLASWAHVVTGMTEESVQSELTRVNEDLGNPETSKVFISAADKSSVSVSGPPSRIKAAFLQSSDLRYSKSLPLPVYDGLCHATHIYSQDDVNTVLEISESLIPATRPFQLSVISSRTGVPFTATTASDLLSEIATELVMGTIYLDNIIEGIVRHIGAFPGAQSCRIDSFRTSIIFKGILEAIATDHPDLTIEKNDLVDWVHQDFGTRRRNDPANSKL…	Chooi et al., 2010
XP_024547374	Bcpks12	Botrytis cinerea	Leotiomycetes	II-a	T4HN (melanin)	LAIVGMAGRFPDAASHEKLWELLENGLDVHREVPKDRFDVATHFDPTSKIRNTSHTPYGCWIENPGLFDPRFFNMSPREAYQTCPMQRLGLATAYEALEMAGYVPNRTHSTKLDRIGTFYGQTSDDWREINAAQDVDTYFITGGVRAFGPGRINYHFGFSGPSFNIDTACSSSAAALQLACTSLWAGDCDTAVVGGLSCMTNPDIFSGLSRGQFLSKNGPCATFDHDADGYCRADGIGTVIIKRLDYALADKDNVLAVILGSATNHSADAVSITHPHGGTQEILYKRILNNAGVDPNDIDYVEMHGTGTQAGDGTEMKSVTNVFAPADRKRRPDQPLYLGAVKANVGHGEAASGVTALIKCLMMLQKNAIPPHVGIKKTINQGFPKDLAERNVHIAFKN…	MGDKMSFLIFGDQSLDTHTFLADFCQHGRPSMLSRSFLEQAGSALREEIDRLPSLQRNTIPEFSTILELNKLYHAGTIKNPAVDSALLCIAQLSQYIDRHEKEHGDSTIPSETCLVGLCTGLFAAAAIASSPSISQLIPIAVQVMLMSFRTGAYVAALANRLDSRPELPESWTYVVPAAQENEVNSILGDFHKENETPILNQAYISATTSKSIAISGPPSTLKSLFASEAFQAKPVSIPVYGPYHAAHLRSSLNVEQILHLKDKKVRDVLGNLKTRFPVISCTTGTWYTEQEPELLLQAILLEMLTEPIIFNKILQGCVQKGKDFQGRECLIIPFGPTSAAKVLAAVLESQTELDITLRSPQSGNQQAAKQKTSMEVSPGKCKLAIVGMAGRFPDAASH…	Schumacher, 2015
XP_001547095	Bcpks13	Botrytis cinerea	Leotiomycetes	II-a	AT4HN (melanin)	KIAIVGMSGRFPNSADHEAFWALLEQGLDVHREIPSNRFDAKLHCDPSGKGKNKTHSPFGCFIDEPGKFDPRFFNMSPREAMQTDPMQRLAISTAYEAMEMSGFVRDRTPSTQAHRIGTFYGQTSDDWREINAAQDIDTYFITGGVRAFGPGRINYHFGFSGPSYSVDTACSSSMAAINLAVTSLRAGDCDTVFAGGMNVMTNPDIFSGLSKGQFLSKTGSCKTYDDSADGYCRGDGVVTLILKRLDDAVADQDPILGVIAGIATNHSAEAVSITHPHAGAQKFLFQKVMDEARVDIRDVKYVEMHGTGTQAGDGVEMDSVSSIFAPSNNLRRRLDQPLFVGSVKSNVGHGEAVSGATALVKIMMMLKKSMIPPHCGIKTKINQTFPKDLKDRNLNMAF…	MDVILFGDQTADCQSFLKKALRRKNCPILSTFLEQAHAALQDELSSLPSTARQHVAVFSSVSEFTERYFEADHPDLAVESAITCLAQLTHFIGFFEENPLAYLEPSNTEVLAVCTGLLAASAVASSKSLTSLIPLAVQAVRIAFRLGSRVAAVGNQLETASDRQKTWSTIVMGISSEAAEHALAEFNESRGLVQSTRLYISAIGTSSVTISGTPTLRAQFFDNCEAFQNLQRREISIRGPYHAAHLYNPQDIERILSPSIVESLSKYSSFLPLVGTPAHKESIPTVDLFRNSIMEILAEQVKWDRLVKLAVADVRGSEQTEVRVLAMGPTALGNSLVSGLKNAGSFKLSMEDHISYSMQNTIPRGMVGRMSESKIAIVGMSGRFPNSADHEAFWALLEQ…	Schumacher, 2015
References:
Abdel-Hameed M, Bertrand RL, Piercey-Normore MD, Sorensen JL. Putative identification of the usnic acid biosynthetic gene cluster by de novo whole-genome sequencing of a lichen-forming fungus. Fungal Biol. 2016;120:306–16.
Ahuja M, Chiang YM, Chang SL, Praseuth MB, Entwistle R, Sanchez JF, Lo HC, Yeh HH, Oakley BR, Wang CC. Illuminating the diversity of aromatic polyketide synthases in Aspergillus nidulans. J Am Chem Soc. 2012;134, 8212-8221.
Awakawa T, Yokota K, Funa N, Doi F, Mori N, Watanabe H, Horinouchi S. Physically discrete beta-lactamase-type thioesterase catalyzes product release in atrochrysone synthesis by iterative type I polyketide synthase. Chem Biol. 2009;16, 613-623.
Cheng Q, Kinney KA, Whitman CP, Szaniszlo PJ. Characterization of two polyketide synthase genes in Exophiala lecanii-corni, a melanized fungus with bioremediation potential. Bioorganic Chem. 2004;32:92–108.
Chooi YH, Cacho R, Tang Y. Identification of the viridicatumtoxin and griseofulvin gene clusters from Penicillium aethiopicum. Chem Biol. 2010;17, 483-494.
Coppin E, Silar P. Identification of PaPKS1, a polyketide synthase involved in melanin formation and its use as a genetic tool in Podospora anserina. Mycol Res. 2007;111:901–8.
Ebert MK, Spanner RE, de Jonge R, Smith DJ, Holthusen J, Secor GA, Thomma BPHJ, Bolton MD. Gene cluster conservation identifies melanin and perylenequinone biosynthesis pathways in multiple plant pathogenic fungi. Env Microbiol. 2019;21, 913-927.
Eliahu E, Igbaria A, Rose M, Horwitz B, Lev S. Melanin biosynthesis in the maize pathogen Cochliobolus heterostrophus depends on two mitogen-activated protein kinases, Chk1 and Mps1, and the transcription factor Cmr1. Eukaryot Cell. 2007;6.
Engh I, Nowrousian M, Kuck U. Regulation of melanin biosynthesis via the dihydroxynaphthalene pathway is dependent on sexual development in the ascomycete Sordaria macrospora. FEMS Microbiol Lett. 2007;275, 62-70.
Fujii I, Mori Y, Watanabe A, Kubo Y, Tsuji G, Ebizuka Y. Heterologous expression and product identification of Colletotrichum lagenarium polyketide synthase encoded by the PKS1 gene involved in melanin biosynthesis. Biosci Biotechnol Biochem. 1999;63:1445–52.
Fulton TR, Ibrahim N, Losada MC, Grzegorski D, Tkacz JS. A melanin polyketide synthase (PKS) gene from Nodulisporium sp. that shows homology to the pks1 gene of Colletotrichum lagenarium. Mol Gen Genet. 1999;262, 714-720.
Horbach R, Graf A, Weihmann F, Antelo L, Mathea S, Liermann JC, et al. Sfp-Type 4′-phosphopantetheinyl transferase is indispensable for fungal pathogenicity. Plant Cell. 2009;21:3379–96.
Kawamura C, Moriwaki J, Kimura N, Fujita Y, Fuji S, Hirano T, et al. The melanin biosynthesis genes of Alternaria alternata can restore pathogenicity of the melanin-deficient mutants of Magnaporthe grisea. Mol Plant-Microbe Interact MPMI. 1997;10:446–53.
Kim W, Liu R, Woo S, Kang KB, Park H, Yu YH, et al. Linking a gene cluster to atranorin, a major cortical substance of lichens, through genetic dereplication and heterologous expression. mBio. 2021;12:e0111121.
Leng Y, Wu C, Liu Z, Friesen TL, Rasmussen JB, Zhong S. RNA-mediated gene silencing in the cereal fungal pathogen Cochliobolus sativus. Mol Plant Pathol. 2011;12:289–98.
Loppnau P, Tanguay P, Breuil C. Isolation and disruption of the melanin pathway polyketide synthase gene of the softwood deep stain fungus Ceratocystis resinifera. Fungal Genet Biol. 2004;41:33–41.
Malz S, Grell MN, Thrane C, Maier FJ, Rosager P, Felk A, et al. Identification of a gene cluster responsible for the biosynthesis of aurofusarin in the Fusarium graminearum species complex. Fungal Genet Biol. 2005;42:420–33.
Moriwaki A, Kihara J, Kobayashi T, Tokunaga T, Arase S, Honda Y. Insertional mutagenesis and characterization of a polyketide synthase gene (PKS1) required for melanin biosynthesis in Bipolaris oryzae. FEMS Microbiol Lett. 2004;238, 1-8.
Mosunova OV, Navarro-Muñoz JC, Haksar D, van Neer J, Hoeksma J, den Hertog J, et al. Evolution-Informed discovery of the naphthalenone biosynthetic pathway in fungi. mBio. American Society for Microbiology; 2022;13:e00223-22.
Schumacher J. DHN melanin biosynthesis in the plant pathogenic fungus Botrytis cinerea is based on two developmentally regulated key enzyme (PKS)-encoding genes. Mol Microbiol. 2016;99:729–48.
Szewczyk E, Chiang YM, Oakley CE, Davidson AD, Wang CC, and Oakley BR. Identification and characterization of the asperthecin gene cluster of Aspergillus nidulans. Appl Environ Microbiol. 2008;74, 7607-7612.
Takahashi T, Mizutani O, Shiraishi Y, Yamada O. Development of an efficient gene-targeting system in Aspergillus luchuensis by deletion of the non-homologous end joining system. J Biosci Bioeng. 2011;112(6):529-34.
Tanguay P, Tangen K, Breuil C. Identifying pigmentation-related genes in Ophiostoma piceae using Agrobacterium-mediated integration. Phytopathology. 2007;97, 1040-1048.
Tseng MN, Chung PC, Tzean SS. Enhancing the stress tolerance and virulence of an entomopathogen by metabolic engineering of dihydroxynaphthalene melanin biosynthesis genes. Appl Environ Microbiol. 2011; 77, 4508–4519.
Ushimaru T, Terada H, Tsuboi K, Kogou Y, Sakaguchi A, Tsuji G, et al. Development of an efficient gene targeting system in Colletotrichum higginsianum using a non-homologous end-joining mutant and Agrobacterium tumefaciens-mediated gene transfer. Mol Genet Genomics. 2010;284:357–71.
Wang Y, DiGuistini S, Wang T-CT, Bohlmann J, Breuil C. Agrobacterium-meditated gene disruption using split-marker in Grosmannia clavigera, a mountain pine beetle associated pathogen. Curr Genet. 2010;56:297–307.
Watanabe A, Fujii I, Sankawa U, Mayorga ME, Timberlake WE, Ebizuka Y. Re-identification of Aspergillus nidulans wA gene to code for a polyketide synthase of naphthopyrone. Tetrahedron Lett. 1999;40:91–4.
Watanabe A, Fujii I, Tsai H, Chang YC, Kwon-Chung KJ, Ebizuka Y. Aspergillus fumigatus alb1 encodes naphthopyrone synthase when expressed in Aspergillus oryzae. FEMS Microbiol Lett. 2000;192(1):39-44.
Wheeler MH, Abramczyk D, Puckhaber LS, Naruse M, Ebizuka Y, Fujii I, Szaniszlo PJ. New biosynthetic step in the melanin pathway of Wangiella (Exophiala) dermatitidis: evidence for 2-acetyl-1,3,6,8-tetrahydroxynaphthalene as a novel precursor. Eukaryot Cell. 2008;7, 1699-1711.
Zaehle C, Gressler M, Shelest E, Geib E, Hertweck C, Brock M. Terrein biosynthesis in Aspergillus terreus and its impact on phytotoxicity. Chem Biol. 2014;21:719–31.
Zhang A, Lu P, Dahl-Roshak AM, Paress PS, Kennedy S, Tkacz JS, An Z. Efficient disruption of a polyketide synthase gene ( pks1) required for melanin synthesis through Agrobacterium-mediated transformation of Glarea lozoyensis. Mol Genet Genomics. 2003;268, 645-655.
