# Supplementary material for: Identification of a biosynthetic gene cluster for a red pigment cristazarin produced by a lichen-forming fungus Cladonia metacorallifera
Source: PLoS One. 2023 Jun 23;18(6):e0287559. doi: 10.1371/journal.pone.0287559 (PMC10289310; doi:10.1371/journal.pone.0287559)
Supplement: S3 Table — (FAA) [file pone.0287559.s003.faa]

>1_AEH76763
-IAIVGMSGRFPGAA-NPDALWDLLEKGLDVHREVPSDRFDAQAHCDPTGKGKNKSHTPF
GCFIDEPGLFDPRFFNMSPREAAQTDPMGRLALTTAYEALEMSGYVPNRTPSTKLERIGT
FYGQTSDDWREINAAENIDTYFITGGVRAFAPGRINYYFKFSGPSYSIDTACSSSLAAIQ
LACTSLWAGDCDTACAGGLNVLTNPDIFSGLSKGQFLSKT-GSCKTYDNDADGYCRGDGC
GSVVLKRYEDAIADKDNILGCILGAATNHSAEAVSITHPHAGAQEYLYNKVLSNAGVDAH
DISYVEMHGTGTQAGDGIEMTSVTNAFAPRHR--Q-----RRPEQTLHLGAIKANIGHGE
AASGINSLVKVLMMMKKNAIPANVGIKGV--MNKSFPKDLGQRNVHISTTQVPWPRN-GA
EKRKIFLNNFSAAGGNTAVILEDGP
>2_EDP55264
-IAIIGMSGRFPEAD-GIEAFWDLLYKGLDVHKKVPPERWDVDAHVDLTGTKRNTSKVPY
GCWINEPGLFDARFFNMSPREALQADPAQRLALLSAYEALEMAGFVPNSSPSTQRDRVGI
FMGMTSDDYREINSGQDIDTYFIPGGNRAFTPGRINYYFKFSGPSVSVDTACSSSLAAIH
LACNAIWRNDCDTAISGGVNLLTNPDNHAGLDRGHFLSRT-GNCNTFDDGADGYCRADGV
GTIVLKRLEDAEADNDPILGVINAAYTNHSAEAVSITRPHVGAQAFIFNKLLNDTNTNPH
EIGYVEMHGTGTQAGDAVEMQSVLDVFAPDYR--------RGPANSLYLGSAKSNIGHGE
SASGVTSLVKVLLMLKQNMIPPHCGIKTK--INHNFPTDLAQRNVHIAFKPTPWNRP-VS
GKRKMFINNFSAAGGNTALLMEDAP
>3_BAK53402
-IAIIGMSGRFPESD-GTEAFWDLLYKGLDVHRKVPADRWDVDAHVDMTGSKRNTSKVSY
GCWINEPGLFDPRFFNMSPREALQADPAQRLALLTAYEALEMAGFIPDSSPSTQRDRVGI
FYGMTSDDYREINSGQDIDTYFIPGGNRAFTPGRINYYFKFSGPSVSVDTACSSSLAAIH
MACNSIWRNDCDAAITGGVNILTNPDNHAGLDRGHFLSTT-GNCNTFDDGADGYCRADGV
GSIVLKRLEDAEADNDPILAVINGAYTNHSAEAVSITRPHVGAQAFIFNKLLNDANIDPK
EVSYVEMHGTGTQAGDAVEMQSVLDVFAPDYR--------RGPGQSLHIGSAKANIGHGE
SASGVTALVKVLLMMRENMIPPHCGIKTK--INSNFPTDLAKRNVHIAFQPTPWNRP-AS
GKRRTFVNNFSAAGGNTALLVEDAP
>4_Q03149
-IAIIGMSGRFPEAD-SPQDFWNLLYKGLDVHRKVPEDRWDADAHVDLTGTATNTSKVPY
GCWIREPGLFDPRFFNMSPREALQADPAQRLALLTAYEALEGAGFVPDSTPSTQRDRVGI
FYGMTSDDYREVNSGQDIDTYFIPGGNRAFTPGRINYYFKFSGPSVSVDTACSSSLAAIH
LACNSIWRNDCDTAITGGVNILTNPDNHAGLDRGHFLSRT-GNCNTFDDGADGYCRADGV
GTVVLKRLEDALADNDPILGVINGAYTNHSAEAVSITRPHVGAQAFIFKKLLNEANVDPK
NISYIEMHGTGTQAGDAVEMQSVLDVFAPDHR--------RGPGQSLHLGSAKSNIGHGE
SASGVTSLVKVLLMMKENMIPPHCGIKTK--INHNFPTDLAQRNVHIALQPTAWNRP-SF
GKRQIFLNNFSAAGGNTALLLEDGP
>5_AAO60166
-LAIVGMAGRFPDAA-SHEKLWELLAKGLDVHRVVPADRFPVESHYDPTGKKMNTSHTPY
GCWIENPGHFDPRFFNMSPREAFQTDPMQRMALTTAYEALEMSGYVPNRTPSTRLDRIGT
FYGQTSDDWRELNAAQEVDTYYITGGVRAFGPGRINYHFGFSGPSLNIDTACSSSAAALQ
VACTALWAQECDTAVVGGLSCMTNSDIFAGLSRGQFLSKT-GSCKTFDDGADGYCRADGC
ASIIVKRLEDAEADNDRVLAVILGTATNHSADAVSITHPHGPTQSVLSRAICDEAGVDPL
DVDYVEMHGTGTQAGDGTEMISVTDVFAPAER--R-----RAADRPLYLGAVKSNVGHGE
AASGVTALCKVLLMLQKNAIPPHVGIKNK--INHTFPTDLSDRNVNIAFHMTPFKRS-DG
KLRRIFVNNFSAAGGNTGILMEEAP
>6_AAR90272
-IAIVGMSGRFPGAA-NPEALWDLLERGLDVHREVPADRFDAKAHCDPSGKGKNKSHTPY
GCFIDEPGLFDPRFFNMSPREAAQTDPMGRLALTTAYEALEMSGYVPNRTPSTKLERIGT
FYGQTSDDWREINAAENIDTYFITGGVRAFAPGRINYYFKFSGPSYSVDTACSSSLAAIQ
LACTSLWAGDCDTACAGGLNVLTNPDIFSGLSKGQFLSKT-GSCKTYDNDADGYCRGDGC
GSVVLKRYEDAIADKDNILGCILGAATNHSAEAVSITHPHAGAQEYLYNKVLSNAGVDAH
EISYVEMHGTGTQAGDGIEMTSVTNAFAPRHR--Q-----RTPEQTLHLGAIKANIGHGE
AASGINSLVKVLMMMKKNAIPANVGIKGV--MNKTFPKDLAQRNVHIETTQVAWPRK-GA
EKRKIFLNNFSAAGGNTAVILEDGP
>7_BAD22832
-IAIVGMSGRFPGAA-NPEALWDLLERGLDVHREVPADRFDAKAHCDPSGKGKNKSHTPY
GCFIDEPGLFDPRFFNMSPREAAQTDPMGRLALTTAYEALEMSGYVPNRTPSTKLERIGT
FYGQTSDDWREINAAENIDTYFITGGVRAFAPGRINYYFRFSGPSYSVDTACSSSLAAIQ
LACTSLWAGDCDTACAGGLNVLTNPDIFSGLSKGQFLSKT-GSCKTYDNDADGYCRGDGC
GSVVLKRYEDAIADKDNILGCILGAATNHSAEAVSITHPHAGAQEYLYNKVLSNAGVDAH
EISYVEMHGTGTQAGDGIEMTSVTNAFAPRHR--Q-----RTPEQTLHLGAIKANIGHGE
AASGINSLVKVLMMMKKNAIPANVGIKGV--MNKTFPKDLAQRNVHIETTQVAWPRK-GA
EKRKIFLNNFSAAGGNTAVILEDGP
>8_AER36016
-IAIVGMSGRFPGAA-NPEALWDLLERGLDVHREVPADRFDAKAHCDPSGKGKNKSHTPY
GCFIDEPGLFDPRFFNMSPREAAQTDPMGRLALTTAYEALEMSGYVPNRTPSTKLERIGT
FYGQTSDDWREINASENIDTYFITGGVRAFAPGRINYYFKFSGPSYSVDTACSSSLAAIQ
LACTSLWAGDCDTACAGGLNVLTNPDIFSGLSKGQFLSKT-GSCKTYDNDADGYCRGDGC
GSVVLKRYEDAIADKDNILGCILGAATNHSAEAVSITHPHAGAQEYLYNKVLSNAGVDAH
DISYVEMHGTGTQAGDGIEMTSVTNAFAPRHR--Q-----RTPEQTLHLGAIKANIGHGE
AASGINSLVKVLMMMKKNAIPANVGIKGV--MNKTFPKDLAQRNVHIETTQVAWPRK-GG
EKRKIFLNNFSAAGGNTAVILEDGP
>9_BAA18956
-LAIVGMAGRFPDAA-SHEKLWELLAKGLDVHRVVPADRFPVATHYDITGKAVNTSHSQY
GCWIENPGYFDPRFFNMSPREAFQTDPMQRMALTTAYEALEMCGYVPNRTPSTRLDRIGT
FYGQTSDDWREINAAQEVDTYYITGGVRAFGPGRINYHFGFSGPSLNVDTACSSSAAALN
VACNSLWQKDCDTAIVGGLSCMTNPDIFAGLSRGQFLSKT-GPCATFDNGADGYCRADGC
ASVIVKRLDDALADKDNVLAVILGTATNHSADAISITHPHGPTQSILSRAILDDAGVDPL
DVDYVEMHGTGTQAGDGTEMVSVTNVFAPADR--K-----RPADRPLYLGAVKSNIGHGE
AASGVTALTKVLMMMRKNAIPPHVGIKKE--INKTFPKDLSERNVNIAFHLTPFKRR-DG
KPRRIFVNNFSAAGGNTGLLLEDAP
>10_CCF45141
-LAIVGMAGRFPDAA-SHEKLWELLSKGLDVHRVVPADRFPVATHYDITGKAVNTSHSQY
GCWIENPGYFDPRFFNMSPREAFQTDPMQRMALTTAYEALEMCGYVPNRTPSTRLDRIGT
FYGQTSDDWREINAAQEVDTYYITGGVRAFGPGRINYHFGFSGPSLNIDTACSSSAAALN
VACNSLWVKDCDTAIVGGLSCMTNPDIFAGLSRGQFLSKT-GPCATFDNGADGYCRADGC
ASVIVKRLDDAIADKDNVLAVILGTATNHSADAISITHPHGPTQSILSRHILDEAGVDPL
DVDYVEMHGTGTQAGDGTEMVSVTNVFAPADR--K-----RPADRPLYLGAVKSNVGHGE
AASGVTALTKVLMMMQKNAIPPHVGIKKE--INKTFPKDLSERNVNIAFHLTPFKRR-DG
KPRRIFVNNFSAAGGNTGLLLEDAP
>11_ABU63483
-IAIVGMSGRFPSAA-SVDALWELLEKGLDVHRKIPADRFDADAHCDPSGKSKNKSHTPY
GCFIDEPGLFDPRFFNMSPREAAQTDPMGRLALVTAYEALEESGYVPNRTPSTKLHRIGT
FYGQTSDDWREINAAENVDTYFITGGVRAFAPGRINYYFKFSGPSFSIDTACSSSLAAIQ
LACTSLWAGDCDTACAGGLNVLTNPDIFSGLSKGQFLSKT-GSCKTYDNDADGYCRGDGC
GSVILKRYEDAIADKDNILGCILGAATNHSAEAVSITHPHAGNQEFLFKKVLAEAGVDAH
EISYVEMHGTGTQAGDGIEMTSVTNAFAPPNR--R-----RTPDEKLFLGAIKANVGHGE
AASGINSLAKVLMMFKKNAIPANVGIKGV--MNESFPKDLGERNVHIPLKQVEFPRN-GD
APRKIFLNNFSAAGGNTSLLLEDGP
>12_EHY55015
-IAIVGFSGRFPDAA-DNELFWQLLERGLDVHRPVPPDRFPVESHTDPSGKKKNTSHTPF
GNFIEKPGLFDARFFNMSPREAAQTDPMQRLMLTTGYEAMEMAGIVPGRTPSTKHDRIGT
FYGQTSDDWREVNAAQDIDTYFISGGVRAFGPGRINYFFKFSGPSFSVDTACSSSFAAMN
VAITSLRANECDTVFTGGANVLTNSDIFSGLSRGHFLSKT-GSCKTWDNDADGYCRGDGV
CTVIMKRLDDALADRDPVLGVIRGIGTNHSAEAVSITHPCAENQAFLFDKVLKECNVHCN
DVNYVEMHGTGTQAGDGIEMESVSSVFAPRQP--R-----RRPDQPLYVGAVKSNIGHGE
AVSGVSALIKVLLMLQKNKIPPHTGIKKQ--INKNFAPDLKERNVNIAFQTTPFPRP-PG
GKRTVFINNFSAAGGNTAMLLQDGP
>13_AAN75188
-IAIVGYSGRFPDAA-DNELFWQLLEKGLDVHRPVPPDRFPVESHTDPTSKKKNTSHTPF
ANFIEKPGLFDARFFNMSPREAAQTDPMQRLMLATGYEAMEMAGIVPDRTPSTKKDRIGT
FYGQTSDDWREVNAARTIDTYFISGGVRAFGPGASTTFLSFPDPVSQLILACSSSFAAIN
VAITSLRANECDTAFTGGANVLTNSDIFSGLSRGHFLSRT-GSCKTWDNDADGYCRGDGV
CTVIMKRLDDAMADRDPILGVIRGIGTNHSAEAVSITHPCAENQAFLFDKVLKECNVPCN
EVNYVEMHGTGTQAGDGIEMQSVTSVFAPRQN--R-----RRPDQPLYVGAVKSNIGHGE
AVSGVSALIKVLMMLQKSKIPPHTGIKKQ--MNKNFAPDLKERNVNIAFQPTPFPRP-AG
GKRTVFINNFSAAGGNTAMLLQDGP
>14_AAU10633
-IAIVAMSGRFPDAA-DLSEFWDLLYEGRDVHRQIPEDRFNAELHYDATGRRKNTSKVMN
GCFIKEPGLFDARFFNMSPKEAEQSDPGQRMALETAYEALEMASIVPDRTPSTQRDRVGV
FYGMTSDDWREVNSGQNVDTYFIPGGNRAFTPGRLNYFFKFSGPSASVDTACSSSLVGLH
LACNSLWRNDCDTAIAGGTNVMTNPDNFAGLDRGHFLSRT-GNCNTFDDGADGYCRADGV
GTIILKRLEDAEADNDPILGVILGAYTNHSAEAVSITRPHAGAQEYIFSKLLRESGTDPY
NVSYIEMHGTGTQAGDATEMTSVLKTFAPTSGFGG-----RLPHQNLHLGSVKANVGHGE
SASGIIALIKTLLMMEKNMIPPHCGIKTK--INHHFPTDLTQRNVHIAKVPTSWTRSGQA
NPRIAFVNNFSAAGGNSAVLLQDAP
>15_AAN59953
-LAIVGMAGRFPDAA-SHELLWELLEKGLAVHREVPPDRFPVKTHVDPSGKTVNTSHTPF
GCWIENPGLFDPRFFNMSPREAFQTDPMQRMALSTAFEALEMSGYTPNRTPSTRLDRVGT
FYGQTSDDWREINAAQEVDTYFITGGVRAFGPGRINYHFGFSGPSFNVDTACSSSAAALQ
LAYTSLCAKDCDTAIVGGLSCMTNSDIFAGLSRGQFLSKT-GPCATFDNDADGYCRADGV
GTIIVKRLEDAISDKDNVLAVILGSATNHSADAVSITHPHGGTQEILYRSILRKAGVDPL
DIDYVEMHGTGTQAGDGTEMKSVTNVFAPADR--K-----RTAEQPLYLGAVKANVGHGE
AASGITALIKVLMMLQKNAIPPHVGIKNT--INVGFPKDLAERNVNIAFHKTPLRAR-AG
MPRRVFLNNFSAAGGNTGILLEDGP
>16_ACN32207
-LAIVGMAGRFPDAA-SHEKLWELLSKGLDVHRVVPPDRFPVATHYDITGKAINTSHSQY
GCWIENPGYFDPRFFNMSPREAFQTDPMQRMALTTAYEALEMCGYVPNRTPSTKLDRIGT
FYGQTSDDWREINAAQEVDTYYITGGVRAFGPGRINYHFGFSGPSLNIDTACSSSAAALN
VACNALWVKDCDTAIVGGLSCMTNPDIFAGLSRGQFLSKT-GPCATFDNGADGYCRADGC
ASVIVKRLDDAIADKDNVLAVILGTATNHSADAISITHPHGPTQSILSRHILDEAGVDPL
DVDYVEMHGTGTQAGDGTEMVSVTNVFAPADR--K-----RPADRPLYLGAVKSNVGHGE
AASGVTALTKVLMMMQKNAIPPHVGIKKE--INKTFPKDLSERNVNIAFHLTPFKRR-DG
KPRRIFVNNFSAAGGNTGLLLEDAP
>17_EFX02617
-LAIVGMAGRFPDAA-SHEKLWELLAKGLDVHRVVPKERFPAETHVDPSGKAVNTSHTPY
GCFIENPGLFDPRFFNMSPREALQTDPMQRMALTTAYEALEMSGYVPNRTPSTRLDRIGT
FYGQTSDDWREINAAQEVDTYYITGGVRAFGPGRINYHFGFSGPSLNIDTACSSSAAAMN
VACTSLWAHDCDTAIVGGLSCMTNSDIFAGLSRGQFLSKT-GNCQTFDDGADGYCRGDGC
ASVIVKRLEDAEADGDNVLAVVLGTATNHSADAISITHPHGPTQSVLSSAILNDAGVDPL
DVDYVEMHGTGTQAGDGTEMLSVTNVFAPAER--R-----RPAGRPLYLGAVKANVGHGE
AASGVTALIKVLMMMQKSLIPPHVGIKKE--INKGFPKDLSERNVNIAFHMTPFKRH-DG
LPRRIFVNNFSAAGGNTGLLLEDGP
>18_EHA55627
-LAIVGMAGRFPDAA-SHEKLWELLSKGLDVHRVVPADRFPVETHYDPNGKVINSSHTPY
GCWIEKPGMFDPRFFNMSPREAFQTDPMQRMALTTAYEALEMSGYVPNRTPSTRLDRIGT
FYGQTSDDWREINAAQEVDTYYITGGVRAFGPGRINYHLGFSGPSLNVDTACSSSAAAMN
VACSSLWARDCDTAIVGGLSCMTNPDIFAGLSRGQFLSKK-GPCATFDNNADGYCRGDSC
ASVIVKRLDDAIADHDRVLAVILGTATNHSADAISITHPHGPTQSLLSSAILDDAGVDPL
DVDYVEMHGTGTQAGDGTEMVSVTNVFAPANR--K-----RPADRPLYLGAVKANLGHGE
AASGVTALCKVLLMLQKNAIPPHVGIKKGSVINKTFPKDLGERNVNIAFHLTPFKRS-DG
KPRRVFINNFSAAGGNTGLLLEDAP
>19_AAD38786
-LAIVGMAGRFPDSA-SHEALWELLEKGIDAHRVIPADRFPVDTHYDPTGKAINTSHTPY
GNWIENPGHFDPRFFNMSPREAFQTDPMQRLALTTAYEALEMSGYVPNRTPSTRLDRIGT
FYGQTSDDWREINAAQEVDTYYITGGVRAFGPGRINYHFGFSGPSLNIDTACSSSAAALQ
VACTSLRAKECDTAIVGGLSCMTNSDIFSGLSRGQFLSKE-HNCNTFDNDADGYCRADGC
ASVIVKRLDDALADKDNILAVILGTQTNHSADAISITHPHGPTQSILSSSILDEAGVDPL
DVDYVEMHGTGTQAGDGTEMVSVTDVFAPANR--H-----RPADRPLYLGAVKANVGHGE
AASGVTALIKVLMMLKKNAIPPHIGIKKE--INKTFPKDLGERGVNIAFHKTPFTRK-DG
KPRKVFVNNFSAAGGNTGLLLEEGP
>20_ABD47522
-LAIVGMSGRFPDAA-THEKLWELLAKGLDVHRQVPADRFPAATHVDPTGKAVNTSHTPY
GCWIENPGLFDPRFFNMSPREALQTDPMQRMAISTAFEALEMSGYVPNRTPSTRLDRIGT
FYGQTSDDWREINAAQSVDTYYITGGVRAFGPGRINYHFGFSGPSLNIDTACSSSAAAMN
VACTSLWARDCDTAIVGGLSCMTNSDIFAGLSRGQFLSKT-GPCATFDNDADGYCRGDGC
ASVIVKRLEDAEADGDNILAIILGTATNHSADAISITHPHGPTQSILSSAILDEAGVDPL
DVDYVEMHGTGTQAGDGTEMLSVTNVFAPADR--K-----RPADRPLYLGSIKANVGHGE
AASGVTALVKVLMMLQKNAIPPHVGIKKE--INKTFPKDLSDRNVNIAFHMTPFRRT-DG
KPRRVFINNFSAAGGNTGLLLEDAP
>21_XP_001910795
-LAIVGMAGRFPDAA-SHEKLWELLEKGLDVHRVVPADRFDVKSHYDPTGKIMNTSHTPY
GCWIENPGFFDPRFFNMSPREALQTDPMQRMALTTAYEALEMSGYVPNRTPTTRLDRIGT
FYGQTSDDWRELNAAQEVDTYYITGGVRAFGPGRINYHFGFSGPSLNIDTACSSSAAAMN
VACSSLWARDCDTAIVGGLSCMTNPDIFSGLSRGQFLSKK-GPCATFDNEADGYCRGDGC
ASVVVKRLEDAEAEGDRILAVILGTATNHSADAISITHPHGPTQSVLSRQILDEAGVDPL
DVDYVEMHGTGTQAGDGTEMVSVTNVFAPAER--K-----RPANRPLYLGAVKANVGHGE
AASGVTALCKVLMMLQKNAIPPHVGIKQGSVINKTFPKDLSERNVNIAFHTTPFRRK-DG
KPRRVFINNFSAAGGNTGLLLEDAP
>22_CAM35471
-LAIVGMAGSFPDAA-NHEKLWELLEKGLDVHRVVPPDRFDVTTHYDPTGKAINSSHTPY
GCWIEQPGLFDPRFFNMSPREAFQTDPMQRMALTTAYEALEMSGYVPNRTPSTKLDRIGT
FYGQTSDDWREINAAQEVDTYFITGGVRAFGPGRINYHFGFSGPSLNIDTACSSSAAALQ
VASTALWARDCDTAIVGGLSCMTNPDIFSGLSRGQFLSKK-GPCATFDNEADGYCRGDGC
ASVVIKRLEDAQADNDRVLAVILGTATNHSADAISITHPHGPTQSTLSQAILDEAGVDPH
DVDYVEMHGTGTQAGDGTEMVSVTNVFAPAQR--K-----RPENRPLYLGAIKANVGHGE
AASGITALCKVLLMMHKNAIPPHVGIKKGSIINKTFPKDLSERNVNIAFHLTPFRRR-DG
KPRRVFINNFSAAGGNTGILLEDAP
>23_XP_001210231
-IAIVGMAGRFPNSD-DLESFWSTLQQGLDLHRRVPPDRFDIDAHYDPTGKKLNSTHTPY
GCFIEKPGLFDPRFFNMSQREAYQTDPMGRLALVTAYEALEMSGFVPNRTPSSMLDRIGT
FYGQTSDDWRTLNAAEKIDMYYIPGTIRAFATGRINYHFKFKGPSYNVDTACSSSFAAIQ
LACTSLLAKECDTALAGGLNVMTTPDLFAGLSRAHFLSKT-GSCKTFDDGADGFCRGDGV
GTVVLKRLEDAEADNDPILAVVLGTATNHSSEAVSITRPHGPAQEALYRKILKHTGVDPV
DVSYVEMHGTGTQAGDGTEMKSITNVFAPRDK--GR----RQPDQLIHLGALKANIGHGE
ASAGVASLIKTVIMMQKNAIPPHVGIKTT--MNKTFPHDLNERGVRIAFKETPWVRP-DG
GKRRAYLNNFGASGGNTGLLLEDRP
>24_Cma_07359
-LAIVGMAGRFPDAA-DHEKFWDLLEAGLDVHRRIPKDRFDVDKHFDPNGKIRNTSHTPY
GCFIEEPGLFDPRFFNMSPREATQTDPMHRLGLASAYEALEMAGYVPNRTPSTKLDRIGT
FYGQTSDDWREINEAQDIDTYFITAGVRAFAPGRINYYFKFSGPSFSIDTACSSSAAALQ
LACTSLWAGDCDTAVTGGLNVMTNSDIFAGLSRGQFLSKT-GNCQTFDNDADGYCRGDGI
GSLVIKRLDDALFDNDRILGVILETATNHSSNAISITHPHAPTQEQLFKKVLDDAGLDPH
EVNYVEMHGTGTQAGDGTEMKSVTNIFAPVSR--T-----GTRKKPLHLGSVKANVGHGE
AVSGVTAMIKCLLMLQKNAIPPHCGIKKT--INQGFPQDLNARNVHIAFKPTPLVSK-DG
SPRRIFINNFSAAGGNTALLLEDAP
>25_Cmt_08077
-LAIVGMAGRFPDAA-DHEKFWDLLEAGLDVHRRIPKDRFDVDKHFDPNGKIRNTSHTPY
GCFIEEPGLFDPRFFNMSPREATQTDPMHRLGLASAYEALEMAGYVPNRTPSTKLDRIGT
FYGQTSDDWREINEAQDIDTYFITAGVRAFAPGRINYYFKFSGPSFSIDTACSSSAAALQ
LACTSLWAGDCDTAVTGGLNVMTNSDIFAGLSRGQFLSKT-GNCQTFDNDADGYCRGDGI
GSLVIKRLDDALFDNDRILGVILETATNHSSNAISITHPHAPTQEQLFKKVLDDAGLDPH
EVNYVEMHGTGTQAGDGTEMKSVTNIFAPVSR--T-----GTRKKPLHLGSVKANVGHGE
AVSGVTAMIKCLLMLQKNAIPPHCGIKKT--INQGFPQDLNARNVHIAFKPTPLVSR-DG
SPRRIFINNFSAAGGNTALLLEDAP
>26_Cbo_06291
-LAIVGMAGRFPDAA-DHEKFWDLLEAGLDVHRRIPKDRFDVDKHFDPNGKIRNTSHTPF
GCFIEEPGLFDPRFFNMSPREATQTDPMHRLGLASAYEALEMAGYVPNRTPSTKLDRIGT
FYGQTSDDWREINEAQDIDTYFITAGVRAFAPGRINYYFKFSGPSFSIDTACSSSAAALQ
LACTSLWAGDCDTAVTGGLNVMTNSDIFAGLSRGQFLSKT-GNCQTFDNDADGYCRGDGI
GSLVIKRLDDALFDNDRILGVILETATNHSSNAISITHPHAPTQEQLFKKVLDDAGLDPH
EVNYVEMHGTGTQAGDGTEMKSVTNIFAPVSR--T-----GTRKKPLHLGSVKANVGHGE
AVSGVTAMIKCLLMLQKNAIPPHCGIKKT--INQGFPQDLNARNVHIAFKPTPLVSR-DG
SPRRIFINNFSAAGGNTALLLEDAP
>27_Cuc_02963
-LAIVGMAGRFPDAA-DHEKFWDLLEAGLDVHRRIPKDRFDVDKHFDPTGKIRNTSHTPY
GCFIEEPGLFDPRFFNMSPREATQTDPMHRLGLASAYEALEMAGYVPNRTPSTKLDRIGT
FYGQTSDDWREINEAQDIDTYFITAGVRAFAPGRINYYFKFSGPSFSIDTACSSSAAALQ
LACTSLWAGDCDTAVTGGLNVMTNSDIFAGLSRGQFLSKT-GNCQTFDNDADGYCRGDGI
GSLVIKRLDDALSDNDRILGVILETATNHSSNAISITHPHAPTQEQLFKKVLDDAGLDPH
EVNYVEMHGTGTQAGDGTEMKSVTNIFAPVSR--T-----GTRKKPLHLGSVKANIGHGE
AVSGVTAMIKCLLMLQKNAIPPHCGIKKT--INQSFPQDLNARNVHIAFKPTPLVSK-DG
SPRRIFINNFSAAGGNTALLLEDAP
>28_Cgr_09390
-LAIVGMAGRFPDAA-DHEKFWDLLEAGLDVHRRIPEDRFDVDKHFDPTGKIRNTSHTPY
GCFIEEPGLFDPRFFNMSPREATQTDPMHRLGLASAYEALEMAGYVPNRTPSTKLDRIGT
FYGQTSDDWREINEAQDIDTYFITAGVRAFAPGRINYYFKFSGPSFSIDTACSSSAAALQ
LACTSLWAGDCDTAVTGGLNVMTNSDIFAGLSRGQFLSKT-GNCQTFDNDADGYCRGDGI
GSLVIKRLDDALSDNDRILGVILETATNHSSNAISITHPHAPTQEDLFKKVMDDAGLDPH
DVNYVEMHGTGTQAGDGTEMKSVTNIFAPVSR--T-----GTRRKPLHLGSVKANVGHGE
AVSGVTAMIKCLLMLQKNAIPPHCGIKKT--INQGFPQDLNARNVHIAFKPTPLLSR-DG
SPRRIFINNFSAAGGNTALLLEDAP
>29_Crg_07604
-LAIVGMAGRFPDAA-DHEKFWDLLEAGLDVHRRIPKDRFDVDKHFDPTGKIRNTSHTPY
GCFIEEPGLFDPRFFNMSPREATQTDPMHRLGLASAYEALEMAGYVPNRTPSTKLDRVGT
FYGQTSDDWREINEAQDIDTYFITAGVRAFAPGRINYYFKFSGPSFSIDTACSSSAAALQ
LACTSLWAGDCDTAVTGGLNVMTNSDIFAGLSRGQFLSKT-GNCQTFDNDADGYCRGDGI
GSLVIKRLDDALSDNDRILGVILETATNHSSNAISITHPHAPTQEQLFKKVLDDAGLDPH
EVNYVEMHGTGTQAGDGTEMKSVTNIFAPVSR--T-----GTRRKPLHLGSVKANIGHGE
AVSGVTAMIKCLLMLQKNAIPPHCGIKKT--INQGFPQDLNARNVHIAFKPTPLVSK-DG
SPRRIFINNFSAAGGNTALLLEDAP
>30_Cma_04909
-IAIVGMAGRFPDAA-DHEKFWTLLEKGLDVHRTVPTDRYDVTTHTDPTLQRKNTSHTPY
GNFIEKPGLFDARFFHMSPREAAQTDPMQRLELTTAYEAMEMAGIVPGRTASTKHNRVGT
FYGMTSDDWREINAAQEIDTYFISGGVRAFGSGRINYYFKFSGPSFVIDTACSSSFAAIQ
LACTSLQARDCDTAFTGGANVLTNPDIFSGLSRGHFLSKT-GNCNTFDNEADGYCRGEGV
ATIILKRLEDAMADKDPILGVIRATATNHSAEAVSITHPHVGAQQSLFRKILRDANTNPG
DVSYVEMHGTGTQAGDTVEMESVSNVFAPAGL--R-----RSPVQTLYLGSVKSNIGHGE
AASGVCALIKALLMMQNSAIPPHCGIKGI--INQKFPNDLGARNICIATEKVSFPRP-SG
GKRIIFVNNFSAAGGNTGLLLEDAP
>31_Cmt_00872
-IAIVGMAGRFPDAA-DHEKFWTLLEKGLDVHRTVPTDRYDVTTHTDPTLQRKNTSHTPY
GNFIEKPGLFDARFFHMSPREAAQTDPMQRLELTTAYEAMEMAGIVPGRTASTKHNRVGT
FYGMTSDDWREINAAQEIDTYFISGGVRAFGSGRINYYFKFSGPSFVIDTACSSSFAAIQ
LACTSLQARDCDTAFTGGANILTNPDIFSGLSRGHFLSKT-GNCNTFDNEADGYCRGEGV
ATVILKRLEDAMADKDPILGVIRATATNHSAEAVSITHPHVGAQQSLFRKILRDANTNPG
DVSYVEMHGTGTQAGDAVEMESVSNVFAPAGL--R-----RSPAQTLYLGSVKSNIGHGE
AASGVCALIKALLMMQNSAIPPHCGIKGI--INQKFPNDLGARNICIATEKVSFPRP-SG
GKRIIFVNNFSAAGGNTGLLLEDAP
>32_Cbo_06345
-IAIVGMAGRFPDAA-DIEKFWELLEKGLDVHREVPKDRYNVQTHTDPTSRKKNTSHTPY
GNFIESPGSFDARFFNMSPREAAQTDPMQRLELATAYEAMEMAGIVPGRSPSTKHDRIGT
FYGMTSDDWREINAAQNIDTYYISGGVRAFGAGRINYFFKFSGPSFVVDTACSSSFAAIQ
LACTSLRAGDCDTAFTGGANVLTNPDIFSGLSRGHFLSKT-GNCKTFDDSADGYCRGDGV
ATVILKRVEDALSDKDPILAVIRASATNHSAEAVSITHPHVGAQQFLFDKVLRASNTNAH
DVSYVEMHGTGTQAGDAVEMESVSSIFAPSEH--R-----RSLDQPLYLGSVKSNIGHGE
AVSGVCALIKVLLMLQRNAIPPHCGIKTV--MNKNFPKDLKERGINIALKKTPFNRP-VG
GKRIVFINNFSAAGGNTALLLEDSP
>33_Cgr_04491
-IAIIGMAGRFPDAA-DVEKFWELLEKGLDVHREVPKDRYNVKTHTDVTSRKKNTSHTPY
GNFIESPGSFDARFFNMSPREAAQTDPMQRLELATAYEAMEMAGIVPGRSPSTKHDRIGT
FYGMTSDDWREINAAQNIDTYYISGGVRAFGAGRINYFFKFSGPSFVVDTACSSSFAAIQ
LACTSLRAGDCDTAFTGGANVLTNPDIFSGLSRGHFLSKT-GNCKTFDNDADGYCRGDGV
ATVILKRVEDALSDKDPILGVIRASATNHSAEAVSITHPHVGAQKFLFDKVLRASNTNAH
DVSYVEMHGTGTQAGDAVEMESVSSIFAPGQH--R-----RSPDQPLYLGSVKSNIGHGE
AVSGVCALIKVLLMLQRNTIPPHCGIKTV--INKNFPKDLKERGVNIALQKTPFLRP-VG
GKRIVFINNFSAAGGNTALLLEDGP
>34_Crg_08270
-IAIVGMAGRFPDAA-DIEKFWELLEKGLDVHREVPKDRYNVQTHTDVTSRKKNTSHTPY
GNFIESPGSFDARFFNMSPREAAQTDPMQRLELATAFEAMEMAGIVPGRSPSTKHDRIGT
FYGMTSDDWREINAAQNIDTYYISGGVRAFGAGRINYFFKFSGPSFVVDTACSSSFAAIQ
LACTSLRAGDCDTAFTGGANVLTNPDIFSGLSRGHFLSKT-GNCKTFDNDADGYCRGDGV
ATVILKRVEDALSDKDPILAIIRASATNHSAEAVSITHPHVGAQQFLFDKVLRASNTNAH
DVSYVEMHGTGTQAGDAVEMESVSSIFAPSKH--R-----RSPDQPLYLGSVKSNIGHGE
AVSGVCALIKVLLMLQRNAIPPHCGIKTV--MNKNFPKDLKERGVNVAREKTPFIRP-VG
GKRIVFINNFSAAGGNTALLLEDSP
>35_Cma_04306
-IAIVGMAGRFPNAA-NHELFWELLEKGTDTHKLIPKDRFD-EAHIDPTGQRKNTSHTPY
GCFMDEPGLFDPRFFRMSPREATQTDPMHRLALLTAYEALEMSGFVPNRTASTRLHRVGT
FYGQTSDDWREIQEGQDIDTYFIPGGVRAFAPGRINYYFKFSGPSFSVDTACSSSFAALQ
LAVTSLRAGDCDTAVTGGMNVLTNPDIFSGLSRGQFLSKT-GNCQTFDNEADGYCRGEAV
ASVVLKRLEDAEADKDNILGVILASATNHSADAISITHPHAPTQQHLYKQLLNRAAIDAH
DVCYVEMHGTGTQAGDGTEMESVTNVFADPSH--K-----RRSDQPLHLGAVKANIGHGE
AASGVSALIKVLLMMEKNAIPPNCGIKHG--MNQGFPRDLEARNVHIPLRVTPWPRP-DG
RVRRVYVSNFSAAGGNTGIILEDAP
>36_Cmt_01711
-IAIVGMAGRFPNAA-NHELFWELLEKGTDTHKRIPKDRFD-EAHIDPTGHRKNTSHTPY
GCFMDEPGLFDPRFFRMSPREATQTDPMHRLALLTAYEALEMSGFVPNRTASTKLHRVGT
FYGQTSDDWREIQEGQDIDTYFIPGGVRAFAPGRINYYFKFSGPSFSVDTACSSSFAALQ
LAVTSLRAGDCDTAVTGGMNVLTNPDIFSGLSRGQFLSKT-GNCQTFDNEADGYCRGEAV
ASVVLKRLEDAEADKDNILGVILATATNHSADAISITHPHAPTQQHLYKQLLNRAAIDAH
DVCYVEMHGTGTQAGDGTEMESVTNIFADPSR--K-----RRSDQPLHLGAVKANIGHGE
AASGVSALIKVLLMMEKNAIPPNCGIKHD--MNQGFPKDLEARNVHIPLRVTPWPRP-NG
RVRRVYVSNFSAAGGNTGMILEDAP
>37_Cbo_08867
-IAIVGMAGRFPNAA-NHELFWELLEKGTDTHKLIPKDRFD-EAHIDPTGHRKNTSHTPY
GCFMDEPGLFDPRFFRMSPREATQTDPMHRLALLTAYEALEMSGFVPNRTASTKLHRVGT
FYGQTSDDWREIQEGQDIDTYFIPGGVRAFAPGRINYYFKFSGPSFSVDTACSSSFAALQ
LAVTSLRAGDCDTAVTGGMNVLTNPDIFSGLSRGQFLSKT-GNCQTFDNEADGYCRGEAV
ASVVLKRLEDAEADKDNILGVILASATNHSADAISITHPHAPTQQHLYKQLLNRAAIDAH
DVCYVEMHGTGTQAGDGTEMESVTNIFADPSR--K-----RRSDQPLHLGAVKANIGHGE
AASGVSALIKVLLMMEKNAIPPNCGIKHG--MNQGFPKDLEARNVHIPLSVTPWPRP-NG
RVRRVFVSNFSAAGGNTGMILEDAP
>38_Cgr_01773
-IAIVGMSGRFPNAD-SIERLWNLLEQGLDVHRRVPPDRFDIDAHYDPTGKKKNTSHTPY
GCFIDEPGLFDARFFNMSPREAYQTDPMGRLALVTAYEALEMSGFVPNRTPSSMSDRVGT
FYGQSSDDWRQINAAENVDTYYIPGNIRAFGPGRINYYFKFKGPSYNVDTACSSSFSAIQ
LACTSLQAKECDTAIAGGLNIMSAPDLFAGLSRAQFLSKT-GPCKTFDDSADGFCRGDGA
ATVVLKRLEDAEADNDSILGVILGTSTNHSSEAVSITQPHAPTQESLYRKILRDSGVDAR
DISYVEMHGTGTQAGDGAEMRSISNVFAPRNE--GPRSQIRSPEQTVHVGALKANIGHGE
ASAGVSSLVKVLLMLKRNVIPPHVGIKGV--MNKGFPTDLEERGVRIALKGTPWLAL-NG
GKRRAYLNNFSAAGGNTGLLLEEAP
>39_Cbo_06013
-IAVVGMSGRFPNAD-NLESLWSLLEQGLDVHRKVPPDRFDVDAHCDPTGKRKNTSHTPY
GCFIEEPGLFDPHFFNMSPREAYQTDPMGRLALVTAYEALEMSGFIPNRTPSSMLDRVGT
FYGQTSDDWRQVNAAQNIDTYYIPGTIRAFASGRINYHFKFKGPSYNVDTACSSSFSAIQ
LACTSLQAKECDTAVAGGLNIMTTPDLFAGLSRAQFLSKT-GSCKTFDDTADGFCRGDGV
ATVILKRLEDAEADNDPILGVILGTATNHSSEAVSITQPHAPTQESLYRKILTNAGVDAR
DISYVEMHGTGTQAGDGAEMKSISNVFAPRIQ--G-----RLPGQTLHVGALKANIGHGE
ASAGAASLVKVLLMLQRNAIPPHVGIKGI--MNTTFPSDLEERGIRIALKETSWLSP-TG
GKRRAYVNNFSAAGGNTGVLLEDAP
>40_Cuc_03333
-IAVVGMSGRFPNAD-NLESLWSLLEQGLDVHRKVPPDRFDVDAHYDPTGKRKNTSHTPY
GCFVKEPGLFDPRFFNMSPREAYQTDPMGRLALVTAYEALEMSGFMPNRTPSSMLDRVGT
FYGQTSDDWRQVNAAQNIDTYYIPGTIRAFASGRINYYFKFKGPSYNVDTACSSSFSAIQ
LACTSLQAKECDTVVAGGLNIMTTPDIFSGLSRAQFLSKT-GSCRTFDDTADGFCRGDGV
ATVILKRLEDAEADNDPILGIILGTATNHSSEAVSITQPHAPTQELLYRKILRNTGVDAR
DISYVEMHGTGTQAGDGAEMESISNVFAPRVQ--G-----RLPGQTVHVGALKANIGHGE
ASAGVASLIKVLLMLQRNAIPPHIGIKGI--MNKTFPTDLEERGIRIALQETSWPHP-TG
GKRRAYLNNFSAAGGNTGLLLEDA-
>41_Cgr_1822
-IAIVGMSGRFPGAT-DHETLWKLLEQGRDMHRTVPKDRFDVETHVDPSGKKVNTSHTPY
GCFIEEPGLFDPRFFNMSPREAAETDPMHRLALITAYEALEQSGFVLNATASTQQDRVGT
FYGQTCDDWREVNAAQKISTYFIPGGVRAFAPGRISYYFGFRGPSFSIDTACSSSLAAIQ
IACTSLSAGECDTAVAGGVNILTAPDIFAGLSRGQFLSPT-GPCKTWDSEADGYCRADGV
GSIILKREEDAISDGDNILGVILATATNHSADAISITHPHPGNQSYLYEKVLHTAGIDPL
DVSYVEMHGTGTQAGDNCEMRSVTDVFAPDAR--EP-ARARGRDQALYIGAVKSNVGHGE
AAAGITALIKVLLMLQKNSIPPHVGIKNI--LNPAFP-DLDSRNVQIPFQKTPWSRI-NG
KPRIAFLNNFSAAGGNTAMILQD--
>42_Lpu_1267156
-IAVVGMSGRFPGAA-DNELFWKLLEQGRDMHQKIPKDRFDVETHVDPSGKRVNASHTPY
GCFIEEPGLFDPRFFSMSPREATQTDPMHRLALVTAYEALEQSGFVLNSTASTQQDRVGT
FYGQTCDDWREVNAAQEIATYFIPGGVRAFAPGRISYYFGFRGPSYSIDTACSSSLAAIQ
IACTSLRTGECDTAVAGGVNILTAPDIFAGLSKGQFLSPT-GSCKTWDSKADGYCRADGV
GSIVLKREEDAINEKDNILGVILATATNHSADAISITHPHAGNQSYLYESVLHTAGIDPL
DVSYVEMHGTGTQAGDITEMQSVTNVFAPDTS--GR-GRDRGSDHALHIGAVKANIGHGE
AAAGISALIKVLMMFQKNSIPPRVGIKNT--LNPAFS-NLESRNVRIPFQKTKWPRI-DD
KPRVAFLNNFSAAGGNTAMVLRDPP
>43_Lpu_565180
-IAIVGMSGRFPGAA-SVDGLWQLLEQGLDVHKIIPKDRFNVETHVDPTGKKTNTSHTPY
GCFIEEPGLFDPRFFNMSPREAAQTDPMHRLALATAYEALEMSGFVPNRTPSTQLSRVGT
FYGQTSDDWREVNAAQNIETYFIPGGVRAFVPGRISYYFKFSGPSYSVDTACSSSLAAIQ
IACTSLWNGECDTAVAGGVNVLTAPDIFAGLSRGQFLSKT-GSCKTWDSNADGYCRADGV
GSIVMKRLEDAKADKDNILAVVLGSATNHSADAISITHPHAGNQSYLYESILHSAGVDAS
DVSYVEMHGTGTQAGDLTEMRSVTDVFVRKDG--K-----RRRDQPLHIGAIKANIGHGE
SAAGVTALIKILLMLQRNAIPPHVGIKNS--LNPGFP-SLNELNVHIPFQKVDWLPA-NE
KPRVAFLNNFSAAGGNTALLIQDGP
>44_Upu_102407
-IAIVGMSGRFPGAT-SCEELWEVLEQGRDVHKTIPRDRLNVDTHYDKTGKKKNTSHTPY
GCFIDEPGLFDARFFSMSPREAAQTDPMHRLAIATAYEALEMAGYVPNRTPSTNLHRVGT
FYGQTSDDWREVNAAQTIDTYFIPGGVRAFAPGRINYHFKFSGPSFSVDTACSSSFAALQ
LACTSLWAGDCDMAVTGGLNILTAPDIFAGLSRGQFLSKT-GGCKTWDASADGYCRADGV
GTVILKRLEDALDDKDNILGTIVGTATNHSAEAISITHPHAGAQSYLYESVLHTAGIDPH
DISYVEMHGTGTQAGDSTEVRSVTDVFAPKH---------RSRSHPLHLGAVKSNVGHGE
AAAGITALIKVLLMLQKNAIPQHVGIKTA--MNPKFPQDLKERNVHIPFQNTPWP---AT
KKRVAFLNNFSAAGGNTALLLEDAP
>45_Krh_433550
-VAIVGMSGRFPGAA-DVEALWQVLVQGKDMHKRIPKDRFDPETHHDPNGKVNNTSHTPF
GAFIEEPGLFDARFFHMSPTEATQTDPMHRLALVTAYEALEQSGFVLNSTPSSQQDRVGT
FYGQTSDDWREVNAAQNIGTYFIPGGVRAFAPGRISYYFGFRGPSYSVDTACSSSMAAIQ
IACSSLRSGECDTAIAGGANVLTAPDIFAGLSRGQFLSKT-GSCKTWDSKADGYCRADGV
GSVVLKRLDDAINDKNNILGVILGTATNHSADAISITHPHAGNQAYLYQSVLHEAGVNPL
DVSYVEMHGTGTQAGDMAEIGSVTTVFAPEHA--R----GTEPEKALHIGAVKSNIGHGE
AAAGIGALIKVLLMLQKNTIPKHVGIKHE--INPSFP-DLVVRNIKVPYENTPYPRP-EG
KSRTVFLNNFSAAGGNTAMLIRDGP
>46_BAB88688
-IAIVGMAGRFPNSD-DLESFWSTLRQGLDLHRRVPPDRFDIDAHYDPTGKKLNSTHTPY
GCFIEKPGLFDPRFFNMSQREAYQTDPMGRLALVTAYEALEMSGFVPNRTPSSMLDRIGT
FYGQTSDDWRTLNAAEKIDMYYIPGTIRAFATSRINYHFKFKGPSYNVDTACSSSFAAIQ
LACTSLLAKECDTALAGGLNVMTTPDLFAGLSRAHFLSKT-GSCKTFDDGADGFCRGDGV
GTVVLKRLEDAEADNDPILAVVLGTATNHSSEAVSITRPHGPAQEALYRKILKHTGVDPV
DVSYVEMHGTGTQAGDGTEMKSITNVFAPRDK--GR----RQPDQLIHLGALKANIGHGE
ASAGVASLIKTVIMMQKNAIPHHVGIKTT--MNKTFPHDLNERGVRIAFKETPWVRP-DG
GKRRAYLNNFGASGGNTGLLLEDRP
>47_EAL84397
-IAIVGMACRFPGGANDLNQFWDLLEQGADVHRRVPADRYDVESHTDTSGKSRNTSLTPF
GCFIDQPGLFDAGFFDMSPREAMQTDPMHRLALMTAYEALEQAGFVPNRTESTHLKRIGT
FYGQSCDDYREANAGQEVDTYYIPGGCRAFAPGRINYFFKFSGPSFDCDTACSSSLATIQ
MACTSLQHGDTNMAVAGGLNILTNSDGFAGLSRGHFLSKT-GGCKTFDCNADGYCRADGI
GSIVLKRLDDAQRDNDHIFGIILAAATNHSARAISITHPHAPSQAELYRDILTRAGVSPL
DVDFIEMHGTGTQAGDSTEMESITSVFSPGVP--K-----R--SRPLYIGSVKANVGHGE
AAAGVMSLIKVLLVLQRQAIPKHVGIKTA--LNPRFP-NLDRLNVRIPHDQVPWPRS-PT
RKRYALVNNFSAAGGNTSLLIEEPP
>48_XP_664675
-LAVVGMACRMPGGADTPDHFWELLMNGVDTHTTVPPDRFDLDAHFDPSGEKENT--TTK
GSQSNRP----------LSRQAEQTDPMQRLALVTAYEALEMAGFVPNRTPSSHLSRVGT
YYGQASDDYREVNAGQKIGTYGIPGTERGFGNGRINYFFNFQGPSFNIDTACSSGLAAVQ
AACSALWAGEADTVVAGGLNVITSPDIYCMLSKGHFLSKT-GQCKVWDIGADGYCRADGI
GSVVIKRLDDALADNDVILACISAGATNHSAESISITQPHAAAQRENYRQVMDRAGVSPL
DVSFVELHGTGTQVGDAVESESVLSFFAPLGR--R-----SHPDKRLHLGAVKSNIGHGE
AAAGIASLIKVLLMYRNNTIPRHIGIRTA--MNPVVAQHLANRNAGILSENHPWLAATAS
KKRYAIVNSFGAHGGNTTLLLEDAP
>49_XP_657754
-IAIIGMSCRMPGGATDTEKFWELLEQGLDVARKIPADRFDVETHYDPKGKRVNTSHTPY
GCFIDEPGLFDAPFFNMSPREAQQTDPMQRLAIVTAYEALERAGYVANRTPATNLHRIGT
FYGQASDDYREVNTAQEISTYFIPGGCRAFGPGRINYFFKFSGPSFSCDTACSSSLATIQ
AACTSLWNGDTDMVVAGGMNVLTNSDAFAGLSHGHFLSKTPGACKTWDVNADGYCRADGI
GSIVMKRLEDAEADNDNIIGIIRAAATNHSAEAISITHPHAGAQAYLYRQVMSSAGIDPL
DVSFVEMHGTGTQAGDSVEITSITDIFAPITK--R-----RSAQQPLHIGAVKANVGHGE
AVAGVTALLKVLLMYQKNAIPPHVGIKNS--LNPLFPKDLDKRNLHIPYQKVPWPRV-KG
KKRYAVVNNFSAAGGNTTVCLEEPP
>50_XP_663604
-LAVVGMACRMPGGGNDTELFWEILEQGRDVHTTVPADRFDLSTHYDPSGKTDNAATTPY
GNFVDKPGLFDAGFFNMSPKEAEQTDPMQRLALVTAYEALEMAGVVPGRTASSNPKRIGT
YYGQASDDWRELNASQNIGTYAVTGGVRAFGNGRINYYFKFPGPSFNVDTACSSGLAAVQ
VACSALWAGEADTVLAGGLNIITDPDNYAGLGCGHFLSKT-GQCKVWDETADGYCRADGI
GSVVIKRLEDAEADNDNIIAVVLSAATNHSAEAISITHPHAGNQKDNYRQVIDMAAVNPL
DVSYIELHGTGTQAGDAVESESVLDVFAPRSP--P-----RRPDQLLQLGAVKSNIGHGE
AAAGIASFLKVLLMYQKNMIPAHIGIHTV--INPTIPKDLEQRRVRLTQTNTPWPRL-PG
KKRIAMVNSFGAHGGNTTVLLEDAP
>51_XP_001217072
-IAIVGMSCRLPGGATNTEKFWDVLEQGLDVYRTIPPDRFDVNTHYDPAGKRVNASHTPY
GCFIEEPGLFDAPFFNMSPREAQQTDPMQRLALVTAYEALERAGYVPNRTPATNKHRIGT
FYGQASDDYREVNTAQDVDTYFITGGCRAFGPGRINYFFKFWGPSYSIDTACSSSLATVE
AACTSLWNGSTDTAVVGGVNVLTNSDAFAGLSRGHFLSKIPGACKTWDCNADGYCRADGV
ISLVMKRLEDAQADNDNILGVILGAATNHSADAVSITHPHAGAQAHLFRDVLRNAGVDSH
DVSYVELHGTGTQAGDFEEMKSVTDVFAPLTK--R-----RSPNQPLYVGAVKANVGHGE
AVAGVTALLKVLLMLQKSVIPPHVGIKNS--INPQIPKDLDKRNLHIPYEKQSWKST-PG
KSRIAVVNNFSAAGGNTSVVLEEGP
>52_ADI24926
-LAIVGMACRMPGGANNVEEFWQLLEQGRDACTTVPPDRFDLETHYDPTGKTENAAQTPY
GNFIDRPGYFDAAFFAMSPKEAEQTDPMQRLAIVTAYEAMEMAGLVIGRTQSTRRDRIGS
YYGQASDDWRELNASQNIGTYAVPGGVRGFTVGRINYFFKLSGPCLCIDTACSSSMAAVH
AACTALWAGDVDVALAGGVNIITDPDNYAGLGNAHFLSPT-GQCKVWDKGADGYCRAEGI
GSVVIKRLEDAEADNDNILAVVLSAATNHCADAISITHPHAGHQKDNCRRVLRKAGVSPM
QVSYVEMHGTGTQAGDAIESESVLDVFAPLKP--L-----RRPDQRLHLGAVKSNIGHGE
AAAGISSLIKMLLMFQKNAIPPHIGIRTE--MNPQLPKDLGRRNAGLVFETTPWLRP-EG
KKRISVVNSFGAHGGNTTLLLEDAP
>53_XP_024547374
-LAIVGMAGRFPDAA-SHEKLWELLENGLDVHREVPKDRFDVATHFDPTSKIRNTSHTPY
GCWIENPGLFDPRFFNMSPREAYQTCPMQRLGLATAYEALEMAGYVPNRTHSTKLDRIGT
FYGQTSDDWREINAAQDVDTYFITGGVRAFGPGRINYHFGFSGPSFNIDTACSSSAAALQ
LACTSLWAGDCDTAVVGGLSCMTNPDIFSGLSRGQFLSKN-GPCATFDHDADGYCRADGI
GTVIIKRLDYALADKDNVLAVILGSATNHSADAVSITHPHGGTQEILYKRILNNAGVDPN
DIDYVEMHGTGTQAGDGTEMKSVTNVFAPADR--K-----RRPDQPLYLGAVKANVGHGE
AASGVTALIKCLMMLQKNAIPPHVGIKKT--INQGFPKDLAERNVHIAFKNTPLPRKKSG
APRRIFVNNFSAAGGNTGLLLEDAP
>54_XP_001547095
KIAIVGMSGRFPNSA-DHEAFWALLEQGLDVHREIPSNRFDAKLHCDPSGKGKNKTHSPF
GCFIDEPGKFDPRFFNMSPREAMQTDPMQRLAISTAYEAMEMSGFVRDRTPSTQAHRIGT
FYGQTSDDWREINAAQDIDTYFITGGVRAFGPGRINYHFGFSGPSYSVDTACSSSMAAIN
LAVTSLRAGDCDTVFAGGMNVMTNPDIFSGLSKGQFLSKT-GSCKTYDDSADGYCRGDGV
VTLILKRLDDAVADQDPILGVIAGIATNHSAEAVSITHPHAGAQKFLFQKVMDEARVDIR
DVKYVEMHGTGTQAGDGVEMDSVSSIFAPSNNL-R-----RRLDQPLFVGSVKSNVGHGE
AVSGATALVKIMMMLKKSMIPPHCGIKTK--INQTFPKDLKDRNLNMAFKPTPFPRP-TN
GKRYVFMNNFSAAGGNTATLLEDA-
