# Supplementary material for: Identification of a biosynthetic gene cluster for a red pigment cristazarin produced by a lichen-forming fungus Cladonia metacorallifera
Source: PLoS One. 2023 Jun 23;18(6):e0287559. doi: 10.1371/journal.pone.0287559 (PMC10289310; doi:10.1371/journal.pone.0287559)
Supplement: S4 Table — (TXT) [file pone.0287559.s004.txt]

LOCUS       scaffold4              40032 bp    DNA     linear   UNK 01-JAN-1980
DEFINITION  scaffold4.
ACCESSION   scaffold4
VERSION     scaffold4
KEYWORDS    .
SOURCE      
  ORGANISM  
            .
COMMENT     ##antiSMASH-Data-START##
            Version      :: 6.1.1
            Run date     :: 2022-08-25 09:21:34
            NOTE: This is a single cluster extracted from a larger record!
            Orig. start  :: 98802
            Orig. end    :: 138834
            ##antiSMASH-Data-END##
FEATURES             Location/Qualifiers
     gene            1..1124
                     /Alias="maker-scaffold4-augustus-gene-1.37-mRNA-1"
                     /ID="Cmt_01704-v1.0.a1"
                     /Name="Cmt_01704"
                     /gene="gene98802_99926"
                     /note="Derives from:
                     maker-scaffold4-augustus-gene-1.37-mRNA-1"
                     /source="GenSAS_5be97ee8435b1-publish"
     CDS             join(1..391,442..1124)
                     /NRPS_PKS="Domain: PKS_ER (129-277). E-value: 7.7e-20.
                     Score: 63.0. Matches aSDomain:
                     nrpspksdomains_Cmt_01704_PKS_ER.1"
                     /NRPS_PKS="type: other"
                     /gene="Cmt_01704"
                     /gene_functions="biosynthetic-additional (smcogs)
                     SMCOG1040:alcohol dehydrogenase (Score: 234.6; E-value:
                     2.4e-71)"
                     /gene_kind="biosynthetic-additional"
                     /source="GenSAS_5be97ee8435b1-publish"
                     /transl_table=1
                     /translation="MGIPTKQQAAVKHDSEPRCEVTAIDVPQLEPGHILCRINYSGVCG
                     TDKTFIYDQWKPMGITMKETTKGIAGHEGAGTIVAVADDVKDLWKEGDRVGIKWVTSIC
                     RKCEFCTNGLDEVCCPHRKLSGTSEPGTFQEYCLTDARYATRLPDGVTDEEAGPIMCGG
                     VTSYVACKRSRVRPGQWIVIPGAGGGLGHLAIQYAKAMGMRVIAIDGGEEKRKLCLDLG
                     AEHFIDYTKSTDIPAEVMKMTIYGAHGVIVTAATREGYATAPKLLRPRGTLVAVGIPTD
                     PTIVAGASPILLSMKALNVVGTVTGTSKEVDEALDFTARGLVHPVLTHGTLHDLNDILA
                     KMAAGKVAGRAVLKIAA"
     protocluster    1..40032
                     /aStool="rule-based-clusters"
                     /category="PKS"
                     /contig_edge="False"
                     /core_location="join{[121032:121310](-),
                     [120694:120983](-), [114896:120641](-),
                     [114765:114807](-)}"
                     /cutoff="20000"
                     /detection_rule="cds(PKS_AT and (PKS_KS or ene_KS or mod_KS
                     or hyb_KS or itr_KS or tra_KS))"
                     /neighbourhood="20000"
                     /product="T1PKS"
                     /protocluster_number="1"
                     /tool="antismash"
     proto_core      complement(join(15964..16005,16095..21839,21893..22181,
                     22231..22508))
                     /aStool="rule-based-clusters"
                     /tool="antismash"
                     /cutoff="20000"
                     /detection_rule="cds(PKS_AT and (PKS_KS or ene_KS or mod_KS
                     or hyb_KS or itr_KS or tra_KS))"
                     /neighbourhood="20000"
                     /product="T1PKS"
                     /protocluster_number="1"
     cand_cluster    1..40032
                     /SMILES="CC(=O)C(=O)O"
                     /candidate_cluster_number="1"
                     /contig_edge="False"
                     /detection_rules="cds(PKS_AT and (PKS_KS or ene_KS or
                     mod_KS or hyb_KS or itr_KS or tra_KS))"
                     /kind="single"
                     /product="T1PKS"
                     /protoclusters="1"
                     /tool="antismash"
     region          1..40032
                     /candidate_cluster_numbers="1"
                     /contig_edge="False"
                     /product="T1PKS"
                     /region_number="2"
                     /rules="cds(PKS_AT and (PKS_KS or ene_KS or mod_KS or
                     hyb_KS or itr_KS or tra_KS))"
                     /tool="antismash"
     exon            1..391
                     /ID="Cmt_01704.m01.exon01-v1.0.a1"
                     /Name="Cmt_01704.m01.exon01"
                     /Parent="Cmt_01704.m01-v1.0.a1"
                     /gene="Cmt_01704"
                     /source="GenSAS_5be97ee8435b1-publish"
     mRNA            1..1124
                     /Alias="maker-scaffold4-augustus-gene-1.37-mRNA-1"
                     /ID="Cmt_01704.m01-v1.0.a1"
                     /Name="Cmt_01704.m01"
                     /Parent="Cmt_01704-v1.0.a1"
                     /gene="Cmt_01704"
                     /note="Derives from:
                     maker-scaffold4-augustus-gene-1.37-mRNA-1"
                     /score="21990.00"
                     /source="GenSAS_5be97ee8435b1-publish"
     aSDomain        join(388..391,442..881)
                     /aSDomain="PKS_ER"
                     /aSTool="nrps_pks_domains"
                     /database="nrpspksdomains.hmm"
                     /detection="hmmscan"
                     /domain_id="nrpspksdomains_Cmt_01704_PKS_ER.1"
                     /evalue="7.70E-20"
                     /label="Cmt_01704_PKS_ER.1"
                     /locus_tag="Cmt_01704"
                     /protein_end="277"
                     /protein_start="129"
                     /score="63.0"
                     /tool="antismash"
                     /translation="PGTFQEYCLTDARYATRLPDGVTDEEAGPIMCGGVTSYVACKRSR
                     VRPGQWIVIPGAGGGLGHLAIQYAKAMGMRVIAIDGGEEKRKLCLDLGAEHFIDYTKST
                     DIPAEVMKMTIYGAHGVIVTAATREGYATAPKLLRPRGTLVAVG"
     exon            442..1124
                     /ID="Cmt_01704.m01.exon02-v1.0.a1"
                     /Name="Cmt_01704.m01.exon02"
                     /Parent="Cmt_01704.m01-v1.0.a1"
                     /gene="Cmt_01704"
                     /source="GenSAS_5be97ee8435b1-publish"
     exon            complement(1634..1947)
                     /ID="Cmt_01705.m01.exon01-v1.0.a1"
                     /Name="Cmt_01705.m01.exon01"
                     /Parent="Cmt_01705.m01-v1.0.a1"
                     /gene="Cmt_01705"
                     /source="GenSAS_5be97ee8435b1-publish"
     mRNA            complement(1634..2997)
                     /Alias="snap_masked-scaffold4-processed-gene-4.133-mRNA-1"
                     /ID="Cmt_01705.m01-v1.0.a1"
                     /Name="Cmt_01705.m01"
                     /Parent="Cmt_01705-v1.0.a1"
                     /gene="Cmt_01705"
                     /note="Derives from:
                     snap_masked-scaffold4-processed-gene-4.133-mRNA-1"
                     /score="22041.00"
                     /source="GenSAS_5be97ee8435b1-publish"
     gene            complement(1634..2997)
                     /Alias="snap_masked-scaffold4-processed-gene-4.133-mRNA-1"
                     /ID="Cmt_01705-v1.0.a1"
                     /Name="Cmt_01705"
                     /gene="gene100435_101799"
                     /note="Derives from:
                     snap_masked-scaffold4-processed-gene-4.133-mRNA-1"
                     /source="GenSAS_5be97ee8435b1-publish"
     CDS             complement(join(1634..1947,2008..2586,2645..2774,
                     2827..2997))
                     /gene="Cmt_01705"
                     /gene_functions="biosynthetic-additional (smcogs)
                     SMCOG1042:O-methyltransferase (Score: 184.4; E-value:
                     5.4e-56)"
                     /gene_kind="biosynthetic-additional"
                     /source="GenSAS_5be97ee8435b1-publish"
                     /transl_table=1
                     /translation="MEGTRHLRELTKDVQSAVDAYVKSDDIANYKELQTRLTRLQVAST
                     KPADTLFTFRTQMIENIAISMLLEMGMLDALVAKQGETATAAELAAATGCNELVIARLM
                     RVSCALLFSEEIDEMTYRANHMTSLLVKPGWKGAIRWNEVLYPIVGDIRRFLSSTSFGH
                     TRGESTPSVFEFSHGKTIWKLLEEQPDQRHNFELLMRERKKHEENDWHRRFPPSALLSS
                     ANLKTDPEAVLMVDIGGANGSQALSFKAQFPHLPGRYVVQDLFFPKPDGVSKPSEGVEL
                     MSYDFFTPQPIKGARFYYFRNVFHNWSDKDCAKILRNLVPAMEPGYSTLIIDDFVLPTK
                     DTQLRGALSDILMMVLFNALERTSRQYEGLLRAAGLKIVNLFAVGTNEEAVMEVKIV"
     exon            complement(2008..2586)
                     /ID="Cmt_01705.m01.exon02-v1.0.a1"
                     /Name="Cmt_01705.m01.exon02"
                     /Parent="Cmt_01705.m01-v1.0.a1"
                     /gene="Cmt_01705"
                     /source="GenSAS_5be97ee8435b1-publish"
     exon            complement(2645..2774)
                     /ID="Cmt_01705.m01.exon03-v1.0.a1"
                     /Name="Cmt_01705.m01.exon03"
                     /Parent="Cmt_01705.m01-v1.0.a1"
                     /gene="Cmt_01705"
                     /source="GenSAS_5be97ee8435b1-publish"
     exon            complement(2827..2997)
                     /ID="Cmt_01705.m01.exon04-v1.0.a1"
                     /Name="Cmt_01705.m01.exon04"
                     /Parent="Cmt_01705.m01-v1.0.a1"
                     /gene="Cmt_01705"
                     /source="GenSAS_5be97ee8435b1-publish"
     exon            3759..4065
                     /ID="Cmt_01706.m01.exon01-v1.0.a1"
                     /Name="Cmt_01706.m01.exon01"
                     /Parent="Cmt_01706.m01-v1.0.a1"
                     /gene="Cmt_01706"
                     /source="GenSAS_5be97ee8435b1-publish"
     mRNA            3759..5159
                     /Alias="snap_masked-scaffold4-processed-gene-1.23-mRNA-1"
                     /ID="Cmt_01706.m01-v1.0.a1"
                     /Name="Cmt_01706.m01"
                     /Parent="Cmt_01706-v1.0.a1"
                     /gene="Cmt_01706"
                     /note="Derives from:
                     snap_masked-scaffold4-processed-gene-1.23-mRNA-1"
                     /score="22744.00"
                     /source="GenSAS_5be97ee8435b1-publish"
     gene            3759..5159
                     /Alias="snap_masked-scaffold4-processed-gene-1.23-mRNA-1"
                     /ID="Cmt_01706-v1.0.a1"
                     /Name="Cmt_01706"
                     /gene="gene102560_103961"
                     /note="Derives from:
                     snap_masked-scaffold4-processed-gene-1.23-mRNA-1"
                     /source="GenSAS_5be97ee8435b1-publish"
     CDS             join(3759..4065,4137..4260,4313..4776,4852..5159)
                     /gene="Cmt_01706"
                     /gene_functions="biosynthetic-additional (smcogs)
                     SMCOG1042:O-methyltransferase (Score: 150.1; E-value:
                     1.5e-45)"
                     /gene_kind="biosynthetic-additional"
                     /source="GenSAS_5be97ee8435b1-publish"
                     /transl_table=1
                     /translation="MEMDKASLLASISNLTLEAQAFKKNNSSDKATRYEVRTAALALAD
                     AFEFPVEQALRIIFESTPPLIALRIAFEGGFLNHFGGGEIQTADSLSTITGADRTLIAR
                     IFRILTASKMVDEISVDNYAANDLTRAFLMPGIGDANTHGCDNVNPIFAKLPEYLSQTD
                     WVNPDTYSMGPHVFTFGRPLWKRLESEPRKSALFNKIMSAFKQNRESWVDIFPFEERLQ
                     NSVPADQVLVIDIAGGVGHRLRDFKLKFPWASGRAVLQDQKHVLPTTESNPKAFAELQE
                     CGIETMAHDIFKRQPVQGARYYFFSAIFHGRPNSACLELLRNTAPALKKDYSRILINDF
                     VIPEKGANLFQASFDLWMMADSTGQERTLREWNELFDACGLKLVEVHTLGVDSVLEVEL
                     A"
     exon            4137..4260
                     /ID="Cmt_01706.m01.exon02-v1.0.a1"
                     /Name="Cmt_01706.m01.exon02"
                     /Parent="Cmt_01706.m01-v1.0.a1"
                     /gene="Cmt_01706"
                     /source="GenSAS_5be97ee8435b1-publish"
     exon            4313..4776
                     /ID="Cmt_01706.m01.exon03-v1.0.a1"
                     /Name="Cmt_01706.m01.exon03"
                     /Parent="Cmt_01706.m01-v1.0.a1"
                     /gene="Cmt_01706"
                     /source="GenSAS_5be97ee8435b1-publish"
     exon            4852..5159
                     /ID="Cmt_01706.m01.exon04-v1.0.a1"
                     /Name="Cmt_01706.m01.exon04"
                     /Parent="Cmt_01706.m01-v1.0.a1"
                     /gene="Cmt_01706"
                     /source="GenSAS_5be97ee8435b1-publish"
     exon            5811..6206
                     /ID="Cmt_01707.m01.exon01-v1.0.a1"
                     /Name="Cmt_01707.m01.exon01"
                     /Parent="Cmt_01707.m01-v1.0.a1"
                     /gene="Cmt_01707"
                     /source="GenSAS_5be97ee8435b1-publish"
     mRNA            5811..6839
                     /ID="Cmt_01707.m01-v1.0.a1"
                     /Name="Cmt_01707.m01"
                     /Parent="Cmt_01707-v1.0.a1"
                     /gene="Cmt_01707"
                     /score="20068.00"
                     /source="GenSAS_5be97ee8435b1-publish"
     gene            5811..6839
                     /ID="Cmt_01707-v1.0.a1"
                     /Name="Cmt_01707"
                     /gene="gene104612_105641"
                     /source="GenSAS_5be97ee8435b1-publish"
     CDS             join(5811..6206,6267..6839)
                     /gene="Cmt_01707"
                     /gene_functions="other (smcogs) SMCOG1199:NmrA family
                     protein (Score: 94.4; E-value: 1.5e-28)"
                     /gene_kind="other"
                     /phase="0"
                     /source="GenSAS_5be97ee8435b1-publish"
                     /transl_table=1
                     /translation="MASLSFKASTTVDHANDLLVVTCASGKQATALLPNLVNQWQRLRL
                     VCNSAKSEVHLKKVFSKAEVMRADLSLRTEAERVLNDATAIYFVEPPFVPRQAAMGFNM
                     IDAAKKAAKKGTFKHFVYASVLNPQLRKMLHHHSRLQVEEYLMESELNYTILQPTHFMF
                     LFPMGPLLAQEQPVYTANWNPSVPFSFIALTDLGEVCAKVLNEREKHYLAQYQLCGDGP
                     LNYRQICDIASKEIGKAIELRQKTFEEAVQSFAERMFGSLDTDAESIDGIERILLYYNR
                     HGLIGSSNICEWLLGRKPTSWLDWMRAEIKQIKQQPNGVDH"
     exon            6267..6839
                     /ID="Cmt_01707.m01.exon02-v1.0.a1"
                     /Name="Cmt_01707.m01.exon02"
                     /Parent="Cmt_01707.m01-v1.0.a1"
                     /gene="Cmt_01707"
                     /source="GenSAS_5be97ee8435b1-publish"
     exon            7516..7582
                     /ID="Cmt_01708.m01.exon01-v1.0.a1"
                     /Name="Cmt_01708.m01.exon01"
                     /Parent="Cmt_01708.m01-v1.0.a1"
                     /gene="Cmt_01708"
                     /source="GenSAS_5be97ee8435b1-publish"
     mRNA            7516..8103
                     /Alias="snap_masked-scaffold4-processed-gene-1.25-mRNA-1"
                     /ID="Cmt_01708.m01-v1.0.a1"
                     /Name="Cmt_01708.m01"
                     /Parent="Cmt_01708-v1.0.a1"
                     /gene="Cmt_01708"
                     /note="Derives from:
                     snap_masked-scaffold4-processed-gene-1.25-mRNA-1"
                     /score="9415.00"
                     /source="GenSAS_5be97ee8435b1-publish"
     gene            7516..8103
                     /Alias="snap_masked-scaffold4-processed-gene-1.25-mRNA-1"
                     /ID="Cmt_01708-v1.0.a1"
                     /Name="Cmt_01708"
                     /gene="gene106317_106905"
                     /note="Derives from:
                     snap_masked-scaffold4-processed-gene-1.25-mRNA-1"
                     /source="GenSAS_5be97ee8435b1-publish"
     CDS             join(7516..7582,7646..8103)
                     /gene="Cmt_01708"
                     /source="GenSAS_5be97ee8435b1-publish"
                     /transl_table=1
                     /translation="MAKHSLHTPLLIASITASSILSGFLTTFSYVTIPGLLAVPDLPES
                     TLLSIWKQLYYRGFHLSPPLAVFSGSCCFINAYIASKYHSTNGTVSRLLLAGCLMVGIL
                     PYTGLIVAPGNRIMMRRWKELVDENGMAVGGESKERGLESRERVRRWGRLNYGRVVLPL
                     AGAFMAWTTAW"
     exon            7646..8103
                     /ID="Cmt_01708.m01.exon02-v1.0.a1"
                     /Name="Cmt_01708.m01.exon02"
                     /Parent="Cmt_01708.m01-v1.0.a1"
                     /gene="Cmt_01708"
                     /source="GenSAS_5be97ee8435b1-publish"
     exon            9070..9375
                     /ID="Cmt_01709.m01.exon01-v1.0.a1"
                     /Name="Cmt_01709.m01.exon01"
                     /Parent="Cmt_01709.m01-v1.0.a1"
                     /gene="Cmt_01709"
                     /source="GenSAS_5be97ee8435b1-publish"
     mRNA            9070..10031
                     /ID="Cmt_01709.m01-v1.0.a1"
                     /Name="Cmt_01709.m01"
                     /Parent="Cmt_01709-v1.0.a1"
                     /gene="Cmt_01709"
                     /score="17210.00"
                     /source="GenSAS_5be97ee8435b1-publish"
     gene            9070..10031
                     /ID="Cmt_01709-v1.0.a1"
                     /Name="Cmt_01709"
                     /gene="gene107871_108833"
                     /source="GenSAS_5be97ee8435b1-publish"
     CDS             join(9070..9375,9499..9576,9657..10031)
                     /NRPS_PKS="Domain: PKS_KR (13-172). E-value: 6.6e-11.
                     Score: 34.3. Matches aSDomain:
                     nrpspksdomains_Cmt_01709_PKS_KR.1"
                     /NRPS_PKS="type: other"
                     /gene="Cmt_01709"
                     /gene_functions="biosynthetic-additional
                     (rule-based-clusters) adh_short_C2"
                     /gene_functions="biosynthetic-additional (smcogs)
                     SMCOG1001:short-chain dehydrogenase/reductase SDR (Score:
                     197.3; E-value: 5.1e-60)"
                     /gene_kind="biosynthetic-additional"
                     /phase="0"
                     /sec_met_domain="adh_short_C2 (E-value: 6.7e-33, bitscore:
                     109.6, seeds: 47, tool: rule-based-clusters)"
                     /source="GenSAS_5be97ee8435b1-publish"
                     /transl_table=1
                     /translation="MSDDRAKESLAGKVALITGGSKGIGKGAAIALAGAGAQVVVTYMS
                     DGSAAEALVNEIGADKASALKSDASSMKDIESLVKETVEKFGSIDILIANASISPSKDL
                     ESTTELDFDRAFAMNVKGPFFLVQKAALFMSAGSRIILVSSSMTTTSQIWPEKLVYCST
                     KGAIEQMARLLAKDLGRRGIAVNAIAPGATATESFYEGKPEHVVKVIAGFSPFNRIGTV
                     EEVAAAFLFLSGSASEWLTGQTIRINGGTA"
     aSDomain        join(9109..9375,9499..9576,9657..9788)
                     /aSDomain="PKS_KR"
                     /aSTool="nrps_pks_domains"
                     /database="nrpspksdomains.hmm"
                     /detection="hmmscan"
                     /domain_id="nrpspksdomains_Cmt_01709_PKS_KR.1"
                     /evalue="6.60E-11"
                     /label="Cmt_01709_PKS_KR.1"
                     /locus_tag="Cmt_01709"
                     /protein_end="172"
                     /protein_start="13"
                     /score="34.3"
                     /specificity="KR activity: inactive"
                     /specificity="KR stereochemistry: C2"
                     /tool="antismash"
                     /translation="VALITGGSKGIGKGAAIALAGAGAQVVVTYMSDGSAAEALVNEIG
                     ADKASALKSDASSMKDIESLVKETVEKFGSIDILIANASISPSKDLESTTELDFDRAFA
                     MNVKGPFFLVQKAALFMSAGSRIILVSSSMTTTSQIWPEKLVYCSTKGAIEQMAR"
     exon            9499..9576
                     /ID="Cmt_01709.m01.exon02-v1.0.a1"
                     /Name="Cmt_01709.m01.exon02"
                     /Parent="Cmt_01709.m01-v1.0.a1"
                     /gene="Cmt_01709"
                     /source="GenSAS_5be97ee8435b1-publish"
     exon            9657..10031
                     /ID="Cmt_01709.m01.exon03-v1.0.a1"
                     /Name="Cmt_01709.m01.exon03"
                     /Parent="Cmt_01709.m01-v1.0.a1"
                     /gene="Cmt_01709"
                     /source="GenSAS_5be97ee8435b1-publish"
     mRNA            14295..15368
                     /ID="Cmt_01710.m01-v1.0.a1"
                     /Name="Cmt_01710.m01"
                     /Parent="Cmt_01710-v1.0.a1"
                     /gene="Cmt_01710"
                     /score="14064.00"
                     /source="GenSAS_5be97ee8435b1-publish"
     exon            14295..15368
                     /ID="Cmt_01710.m01.exon01-v1.0.a1"
                     /Name="Cmt_01710.m01.exon01"
                     /Parent="Cmt_01710.m01-v1.0.a1"
                     /gene="Cmt_01710"
                     /source="GenSAS_5be97ee8435b1-publish"
     gene            14295..15368
                     /ID="Cmt_01710-v1.0.a1"
                     /Name="Cmt_01710"
                     /gene="gene113096_114170"
                     /source="GenSAS_5be97ee8435b1-publish"
     CDS             14295..15368
                     /ID="Cmt_01710.m01.CDS01-v1.0.a1"
                     /Name="Cmt_01710.m01.CDS01"
                     /gene="Cmt_01710"
                     /phase="0"
                     /source="GenSAS_5be97ee8435b1-publish"
                     /transl_table=1
                     /translation="MDPAPKLPVKYRASCDRCYLAKVKCSKERPTCPRCENLGLACSYS
                     PSQRTGKSRRTKIRGTLSALQDSESQTAFSSQPSPVVPTNTSIQSFERSSLQPDSGSPH
                     SQSNMTLATWPSSETIMHDLDVNFLAPWDDYLPISEEDNRPTFQISEGLMGCAAAIQSP
                     SREHQVITTADSPGQENNHHTCNCFNSLMHALHAMQKQVQHHVLTLETMLIRSKDVTTH
                     GEKLLRCTCIEDSTLTMLFAALIAKYLSLYNSDTIDVVCLPSSTSTADTPINSSRLTVG
                     RHTIDMEDEERLRMEIMSIELQKLNTLLTKLRGKFSALPVSYEAHMYETVLNSLNTRLR
                     EAMSKLQRQKLKLIGEA"
     exon            complement(15964..16005)
                     /ID="Cmt_01711.m01.exon01-v1.0.a1"
                     /Name="Cmt_01711.m01.exon01"
                     /Parent="Cmt_01711.m01-v1.0.a1"
                     /gene="Cmt_01711"
                     /source="GenSAS_5be97ee8435b1-publish"
     mRNA            complement(15964..22508)
                     /Alias="maker-scaffold4-augustus-gene-4.224-mRNA-1"
                     /ID="Cmt_01711.m01-v1.0.a1"
                     /Name="Cmt_01711.m01"
                     /Parent="Cmt_01711-v1.0.a1"
                     /gene="Cmt_01711"
                     /note="Derives from:
                     maker-scaffold4-augustus-gene-4.224-mRNA-1"
                     /score="127071.00"
                     /source="GenSAS_5be97ee8435b1-publish"
     gene            complement(15964..22508)
                     /Alias="maker-scaffold4-augustus-gene-4.224-mRNA-1"
                     /ID="Cmt_01711-v1.0.a1"
                     /Name="Cmt_01711"
                     /gene="gene114765_121310"
                     /note="Derives from:
                     maker-scaffold4-augustus-gene-4.224-mRNA-1"
                     /source="GenSAS_5be97ee8435b1-publish"
     CDS             complement(join(15964..16005,16095..21839,21893..22181,
                     22231..22508))
                     /NRPS_PKS="Domain: SAT (3-241). E-value: 1.3e-72. Score:
                     236.1. Matches aSDomain:
                     nrpspksdomains_Cmt_01711_SAT.1"
                     /NRPS_PKS="Domain: PKS_KS(Iterative-KS) (375-806). E-value:
                     1.6e-147. Score: 483.7. Matches aSDomain:
                     nrpspksdomains_Cmt_01711_PKS_KS.1"
                     /NRPS_PKS="Domain: PKS_AT (903-1201). E-value: 3e-84.
                     Score: 274.7. Matches aSDomain:
                     nrpspksdomains_Cmt_01711_PKS_AT.1"
                     /NRPS_PKS="Domain: PT (1280-1598). E-value: 3e-120. Score:
                     393.2. Matches aSDomain:
                     nrpspksdomains_Cmt_01711_PT.1"
                     /NRPS_PKS="Domain: ACP (1648-1712). E-value: 7.1e-17.
                     Score: 53.4. Matches aSDomain:
                     nrpspksdomains_Cmt_01711_ACP.1"
                     /NRPS_PKS="Domain: PP-binding (1762-1827). E-value:
                     1.7e-15. Score: 49.2. Matches aSDomain:
                     nrpspksdomains_Cmt_01711_PP-binding.1"
                     /NRPS_PKS="Domain: Thioesterase (1875-2112). E-value:
                     4.7e-33. Score: 107.3. Matches aSDomain:
                     nrpspksdomains_Cmt_01711_Thioesterase.1"
                     /NRPS_PKS="type: Type I Iterative PKS"
                     /gene="Cmt_01711"
                     /gene_functions="biosynthetic (rule-based-clusters) T1PKS:
                     PKS_AT"
                     /gene_functions="biosynthetic (rule-based-clusters) T1PKS:
                     itr_KS"
                     /gene_functions="biosynthetic-additional
                     (rule-based-clusters) PP-binding"
                     /gene_functions="biosynthetic-additional (smcogs)
                     SMCOG1093:Beta-ketoacyl synthase (Score: 75.9; E-value:
                     4.2e-23)"
                     /gene_kind="biosynthetic"
                     /sec_met_domain="PP-binding (E-value: 8.5e-16, bitscore:
                     53.3, seeds: 164, tool: rule-based-clusters)"
                     /sec_met_domain="PKS_AT (E-value: 2.8e-83, bitscore: 274.7,
                     seeds: 1682, tool: rule-based-clusters)"
                     /sec_met_domain="itr_KS (E-value: 4e-159, bitscore: 524.9,
                     seeds: 96, tool: rule-based-clusters)"
                     /source="GenSAS_5be97ee8435b1-publish"
                     /transl_table=1
                     /translation="MNIFLFGDQTADYNSNLIGKLRQKDNPVLTSFLEKANVALREEIS
                     QQPGLVRKTIPSFSTLLDLVQWFSESGVSSPAIESAICTTCQIACLISYVHSTPDCIDS
                     FNSRIIGLCTGLLAAIVASSFRSFSDLPTLGTALVRIAFRVGVVVAGSRERLQQGPRGQ
                     ESWSVAVAESSEDTMKATLRQFHIDKNISTLNEAYISAVSSHSLTISGPPSTLQTLADS
                     VPSFASLRQVQLPVHGPYHADHLYSERTLHQLLHSFHEVLGSYKPRVPLFSSFTGKLIT
                     ASDTFRLVEVALEEILRKPLHWNHVIEGTCSEMEAIGVSECKVFPVGSIDSARSLIASL
                     KKRKSDYVTSLDDSFWASTYTKASSQPSGKFTDSNIAIVGMAGRFPNAANHELFWELLE
                     KGTDTHKRIPKDRFDEAHIDPTGHRKNTSHTPYGCFMDEPGLFDPRFFRMSPREATQTD
                     PMHRLALLTAYEALEMSGFVPNRTASTKLHRVGTFYGQTSDDWREIQEGQDIDTYFIPG
                     GVRAFAPGRINYYFKFSGPSFSVDTACSSSFAALQLAVTSLRAGDCDTAVTGGMNVLTN
                     PDIFSGLSRGQFLSKTGNCQTFDNEADGYCRGEAVASVVLKRLEDAEADKDNILGVILA
                     TATNHSADAISITHPHAPTQQHLYKQLLNRAAIDAHDVCYVEMHGTGTQAGDGTEMESV
                     TNIFADPSRKRRSDQPLHLGAVKANIGHGEAASGVSALIKVLLMMEKNAIPPNCGIKHD
                     MNQGFPKDLEARNVHIPLRVTPWPRPNGRVRRVYVSNFSAAGGNTGMILEDAPLISQPD
                     TQDPRSTHIVTLSAKSKSSLRNNLQRLIDFINDNPTVALPSLSYTTTARRIHHNYRVAV
                     AEPGLAAIRKSLASLLNKDISPIAPSMRDVAFVFTGQGSHYAGLGKQLFEESSQFRSDI
                     FHFDEIAQSQGLPSFRSLIDGSLIDVSDLSPVILQLGLVCVQMALTRLWISWGVVPSVV
                     IGHSLGEYAALNAAGVLSASDTIYLVGKRAQELVNSCIPGTHAMLAVAGSVSSVKPYMA
                     DYGLEIACINSPSDTVLGGFNDQINQLAEELARKGIRSTKLRLPFAYHVAQVDPILDTY
                     EKIASGVTFNAPSIPVLSPLLGSAIVSGGSFNAAYVRRHAREAVNFPKGVDAGFRDGLI
                     SKKTVWVEVGPHPVCLGMVKKILDPAISAVPSLCRNEDSWKVISSSLASLYSSGLDIDW
                     NEYHRDFNSAQRLLRLPTYSFDLKNYWIDYTGNWCLTKGSIKAITDSPEMTPKLSTASV
                     QKVIEETVHDSEANVTIESDISEPTLKAAVQGHLVNGTALCPSSLYADMAFTIANYLHQ
                     LLKPSCKMPALSCRSMEVDKPLIVARGSEQQLLRAHGSADIKTGQVKVNFYSVTPEGKK
                     KTDHAKCLVSYTDSEAMLSSWQRYSYLIRPRIEALLDGVINGTAEKMRRNMAYALFGSF
                     VQYDASYRGMEEVALDFDEYEATAKVVFQTKEEDLNFLCNPYWIDSVGHLSGFVLNVRE
                     VLGEKSQVFVSHGWESMCFARPLQRDKTYRSYVKMQPAGGKMMAGNVILFDEDEIVGVI
                     EELRFQCIPRTLLNTFLPPPGESTRKPAATATPKSALKNADNAKPKAMPTPAFPALPKK
                     EETIISSRALAVVAEELGAPVSELSDDIVFEEIGVDSLMTLTISARLREELNLDISPSL
                     FSDCPTVADFIKHFTQYNSAGVAVRMTQESMGSSSPDEVYSDYDSSDEITYPVTPASVA
                     DGQDMVDTIRAIIADEMGVSVEEITGATDLASLGMDSLMSLTVLAQLRETTGKDVAPDF
                     FVDNPSIADIENTLCPKYEPSLSIPRFEELAQEEPRTREITNLPSADSLLLQGNPKTAK
                     KILFLFPDGSGSASSYASIPSVGPDVAVYGLNCPFMKTPEQFSCGIPGVSTLYKAEVQR
                     RQPKGPYHLGGWSAGGIIAYEVAQQLIREGEAIKRLILLDSPCPIGLEQLPERLHNFFD
                     EIGLLGTGKGSAPSWLVPHFRSTISALDNYRPVAMHPTKAPKTFAVWARDGVCGKSEDP
                     KLPLHVDDPKSMRWLLDNRTDFGSNGWDVLLGEGKMQFATLKCNHFTMMRQPVVREIAS
                     LIKQGLE"
     aSDomain        complement(join(15982..16005,16095..16781))
                     /ASF="active site serine present: True"
                     /aSDomain="Thioesterase"
                     /aSTool="nrps_pks_domains"
                     /database="nrpspksdomains.hmm"
                     /detection="hmmscan"
                     /domain_id="nrpspksdomains_Cmt_01711_Thioesterase.1"
                     /evalue="4.70E-33"
                     /label="Cmt_01711_Thioesterase.1"
                     /locus_tag="Cmt_01711"
                     /protein_end="2112"
                     /protein_start="1875"
                     /score="107.3"
                     /tool="antismash"
                     /translation="ILFLFPDGSGSASSYASIPSVGPDVAVYGLNCPFMKTPEQFSCGI
                     PGVSTLYKAEVQRRQPKGPYHLGGWSAGGIIAYEVAQQLIREGEAIKRLILLDSPCPIG
                     LEQLPERLHNFFDEIGLLGTGKGSAPSWLVPHFRSTISALDNYRPVAMHPTKAPKTFAV
                     WARDGVCGKSEDPKLPLHVDDPKSMRWLLDNRTDFGSNGWDVLLGEGKMQFATLKCNHF
                     TMMRQPVVREIASLI"
     aSModule        15982..17120
                     /domains="nrpspksdomains_Cmt_01711_PP-binding.1"
                     /domains="nrpspksdomains_Cmt_01711_Thioesterase.1"
                     /final_module
                     /incomplete
                     /locus_tags="Cmt_01711"
                     /tool="antismash"
                     /type="unknown"
     exon            complement(16095..21839)
                     /ID="Cmt_01711.m01.exon02-v1.0.a1"
                     /Name="Cmt_01711.m01.exon02"
                     /Parent="Cmt_01711.m01-v1.0.a1"
                     /gene="Cmt_01711"
                     /source="GenSAS_5be97ee8435b1-publish"
     CDS_motif       complement(16530..16604)
                     /aSTool="nrps_pks_domains"
                     /database="abmotifs"
                     /detection="hmmscan"
                     /domain_id="nrpspksmotif_Cmt_01711_0008"
                     /evalue="8.60E-16"
                     /label="NRPS-te1"
                     /locus_tag="Cmt_01711"
                     /protein_end="1959"
                     /protein_start="1934"
                     /score="50.1"
                     /tool="antismash"
                     /translation="QPKGPYHLGGWSAGGIIAYEVAQQL"
     aSDomain        complement(16926..17120)
                     /aSDomain="PP-binding"
                     /aSTool="nrps_pks_domains"
                     /database="nrpspksdomains.hmm"
                     /detection="hmmscan"
                     /domain_id="nrpspksdomains_Cmt_01711_PP-binding.1"
                     /evalue="1.70E-15"
                     /label="Cmt_01711_PP-binding.1"
                     /locus_tag="Cmt_01711"
                     /protein_end="1827"
                     /protein_start="1762"
                     /score="49.2"
                     /tool="antismash"
                     /translation="DTIRAIIADEMGVSVEEITGATDLASLGMDSLMSLTVLAQLRETT
                     GKDVAPDFFVDNPSIADIEN"
     aSDomain        complement(17271..17462)
                     /ASF="found active site serine: True"
                     /ASF="non-beta-branching ACP"
                     /aSDomain="ACP"
                     /aSTool="nrps_pks_domains"
                     /database="nrpspksdomains.hmm"
                     /detection="hmmscan"
                     /domain_id="nrpspksdomains_Cmt_01711_ACP.1"
                     /evalue="7.10E-17"
                     /label="Cmt_01711_ACP.1"
                     /locus_tag="Cmt_01711"
                     /protein_end="1712"
                     /protein_start="1648"
                     /score="53.4"
                     /tool="antismash"
                     /translation="AVVAEELGAPVSELSDDIVFEEIGVDSLMTLTISARLREELNLDI
                     SPSLFSDCPTVADFIKHFT"
     aSModule        17271..21281
                     /complete
                     /domains="nrpspksdomains_Cmt_01711_PKS_KS.1"
                     /domains="nrpspksdomains_Cmt_01711_PKS_AT.1"
                     /domains="nrpspksdomains_Cmt_01711_PT.1"
                     /domains="nrpspksdomains_Cmt_01711_ACP.1"
                     /iterative
                     /locus_tags="Cmt_01711"
                     /monomer_pairings="mal -> mal"
                     /tool="antismash"
                     /type="pks"
     aSDomain        complement(17613..18566)
                     /aSDomain="PT"
                     /aSTool="nrps_pks_domains"
                     /database="nrpspksdomains.hmm"
                     /detection="hmmscan"
                     /domain_id="nrpspksdomains_Cmt_01711_PT.1"
                     /evalue="3.00E-120"
                     /label="Cmt_01711_PT.1"
                     /locus_tag="Cmt_01711"
                     /protein_end="1598"
                     /protein_start="1280"
                     /score="393.2"
                     /tool="antismash"
                     /translation="TASVQKVIEETVHDSEANVTIESDISEPTLKAAVQGHLVNGTALC
                     PSSLYADMAFTIANYLHQLLKPSCKMPALSCRSMEVDKPLIVARGSEQQLLRAHGSADI
                     KTGQVKVNFYSVTPEGKKKTDHAKCLVSYTDSEAMLSSWQRYSYLIRPRIEALLDGVIN
                     GTAEKMRRNMAYALFGSFVQYDASYRGMEEVALDFDEYEATAKVVFQTKEEDLNFLCNP
                     YWIDSVGHLSGFVLNVREVLGEKSQVFVSHGWESMCFARPLQRDKTYRSYVKMQPAGGK
                     MMAGNVILFDEDEIVGVIEELRFQCIPRTLLNTFLPP"
     CDS_motif       complement(18414..18440)
                     /aSTool="nrps_pks_domains"
                     /database="abmotifs"
                     /detection="hmmscan"
                     /domain_id="nrpspksmotif_Cmt_01711_0007"
                     /evalue="4.60E+01"
                     /label="PKSI-KS_m3"
                     /locus_tag="Cmt_01711"
                     /protein_end="1331"
                     /protein_start="1322"
                     /score="-2.0"
                     /tool="antismash"
                     /translation="ALCPSSLYA"
     aSDomain        complement(18804..19697)
                     /ASF="(Methyl)Malonyl-CoA specificity inconclusive"
                     /ASF="found active site serine: True, scaffold matched
                     GHGE: True"
                     /aSDomain="PKS_AT"
                     /aSTool="nrps_pks_domains"
                     /database="nrpspksdomains.hmm"
                     /detection="hmmscan"
                     /domain_id="nrpspksdomains_Cmt_01711_PKS_AT.1"
                     /evalue="3.00E-84"
                     /label="Cmt_01711_PKS_AT.1"
                     /locus_tag="Cmt_01711"
                     /protein_end="1201"
                     /protein_start="903"
                     /score="274.7"
                     /specificity="consensus: mal"
                     /specificity="PKS signature: Malonyl-CoA"
                     /specificity="Minowa: mal"
                     /tool="antismash"
                     /translation="VFTGQGSHYAGLGKQLFEESSQFRSDIFHFDEIAQSQGLPSFRSL
                     IDGSLIDVSDLSPVILQLGLVCVQMALTRLWISWGVVPSVVIGHSLGEYAALNAAGVLS
                     ASDTIYLVGKRAQELVNSCIPGTHAMLAVAGSVSSVKPYMADYGLEIACINSPSDTVLG
                     GFNDQINQLAEELARKGIRSTKLRLPFAYHVAQVDPILDTYEKIASGVTFNAPSIPVLS
                     PLLGSAIVSGGSFNAAYVRRHAREAVNFPKGVDAGFRDGLISKKTVWVEVGPHPVCLGM
                     VKKILDPAISAVPSLCR"
     CDS_motif       complement(19347..19460)
                     /aSTool="nrps_pks_domains"
                     /database="abmotifs"
                     /detection="hmmscan"
                     /domain_id="nrpspksmotif_Cmt_01711_0006"
                     /evalue="2.70E-14"
                     /label="PKSI-AT-M_m3"
                     /locus_tag="Cmt_01711"
                     /protein_end="1020"
                     /protein_start="982"
                     /score="45.1"
                     /tool="antismash"
                     /translation="GVVPSVVIGHSLGEYAALNAAGVLSASDTIYLVGKRAQ"
     CDS_motif       complement(19647..19694)
                     /aSTool="nrps_pks_domains"
                     /database="abmotifs"
                     /detection="hmmscan"
                     /domain_id="nrpspksmotif_Cmt_01711_0005"
                     /evalue="6.10E-04"
                     /label="PKSI-AT-M_m1"
                     /locus_tag="Cmt_01711"
                     /protein_end="920"
                     /protein_start="904"
                     /score="12.7"
                     /tool="antismash"
                     /translation="FTGQGSHYAGLGKQLF"
     aSDomain        complement(19989..21281)
                     /ASF="found active site cysteine: True, scaffold matched
                     GSSS: True"
                     /ASF="found active site histidines: True"
                     /aSDomain="PKS_KS"
                     /aSTool="nrps_pks_domains"
                     /database="nrpspksdomains.hmm"
                     /detection="hmmscan"
                     /domain_id="nrpspksdomains_Cmt_01711_PKS_KS.1"
                     /domain_subtype="Iterative-KS"
                     /evalue="1.60E-147"
                     /label="Cmt_01711_PKS_KS.1"
                     /locus_tag="Cmt_01711"
                     /protein_end="806"
                     /protein_start="375"
                     /score="483.7"
                     /tool="antismash"
                     /translation="IAIVGMAGRFPNAANHELFWELLEKGTDTHKRIPKDRFDEAHIDP
                     TGHRKNTSHTPYGCFMDEPGLFDPRFFRMSPREATQTDPMHRLALLTAYEALEMSGFVP
                     NRTASTKLHRVGTFYGQTSDDWREIQEGQDIDTYFIPGGVRAFAPGRINYYFKFSGPSF
                     SVDTACSSSFAALQLAVTSLRAGDCDTAVTGGMNVLTNPDIFSGLSRGQFLSKTGNCQT
                     FDNEADGYCRGEAVASVVLKRLEDAEADKDNILGVILATATNHSADAISITHPHAPTQQ
                     HLYKQLLNRAAIDAHDVCYVEMHGTGTQAGDGTEMESVTNIFADPSRKRRSDQPLHLGA
                     VKANIGHGEAASGVSALIKVLLMMEKNAIPPNCGIKHDMNQGFPKDLEARNVHIPLRVT
                     PWPRPNGRVRRVYVSNFSAAGGNTGMILEDAP"
     CDS_motif       complement(20223..20267)
                     /aSTool="nrps_pks_domains"
                     /database="abmotifs"
                     /detection="hmmscan"
                     /domain_id="nrpspksmotif_Cmt_01711_0004"
                     /evalue="7.10E-03"
                     /label="PKSI-KS_m6"
                     /locus_tag="Cmt_01711"
                     /protein_end="728"
                     /protein_start="713"
                     /score="9.3"
                     /tool="antismash"
                     /translation="GAVKANIGHGEAASG"
     CDS_motif       complement(20337..20384)
                     /aSTool="nrps_pks_domains"
                     /database="abmotifs"
                     /detection="hmmscan"
                     /domain_id="nrpspksmotif_Cmt_01711_0003"
                     /evalue="2.10E-03"
                     /label="PKSI-KS_m5"
                     /locus_tag="Cmt_01711"
                     /protein_end="690"
                     /protein_start="674"
                     /score="10.7"
                     /tool="antismash"
                     /translation="YVEMHGTGTQAGDGTE"
     CDS_motif       complement(20577..20615)
                     /aSTool="nrps_pks_domains"
                     /database="abmotifs"
                     /detection="hmmscan"
                     /domain_id="nrpspksmotif_Cmt_01711_0002"
                     /evalue="4.30E-04"
                     /label="PKSI-KS_m4"
                     /locus_tag="Cmt_01711"
                     /protein_end="610"
                     /protein_start="597"
                     /score="13.4"
                     /tool="antismash"
                     /translation="FDNEADGYCRGEA"
     CDS_motif       complement(20757..20804)
                     /aSTool="nrps_pks_domains"
                     /database="abmotifs"
                     /detection="hmmscan"
                     /domain_id="nrpspksmotif_Cmt_01711_0001"
                     /evalue="6.40E-06"
                     /label="PKSI-KS_m3"
                     /locus_tag="Cmt_01711"
                     /protein_end="550"
                     /protein_start="534"
                     /score="18.2"
                     /tool="antismash"
                     /translation="GPSFSVDTACSSSFAA"
     aSDomain        complement(join(21684..21839,21893..22181,22231..22499))
                     /aSDomain="SAT"
                     /aSTool="nrps_pks_domains"
                     /database="nrpspksdomains.hmm"
                     /detection="hmmscan"
                     /domain_id="nrpspksdomains_Cmt_01711_SAT.1"
                     /evalue="1.30E-72"
                     /label="Cmt_01711_SAT.1"
                     /locus_tag="Cmt_01711"
                     /protein_end="241"
                     /protein_start="3"
                     /score="236.1"
                     /tool="antismash"
                     /translation="FLFGDQTADYNSNLIGKLRQKDNPVLTSFLEKANVALREEISQQP
                     GLVRKTIPSFSTLLDLVQWFSESGVSSPAIESAICTTCQIACLISYVHSTPDCIDSFNS
                     RIIGLCTGLLAAIVASSFRSFSDLPTLGTALVRIAFRVGVVVAGSRERLQQGPRGQESW
                     SVAVAESSEDTMKATLRQFHIDKNISTLNEAYISAVSSHSLTISGPPSTLQTLADSVPS
                     FASLRQVQLPVHGPYH"
     exon            complement(21893..22181)
                     /ID="Cmt_01711.m01.exon03-v1.0.a1"
                     /Name="Cmt_01711.m01.exon03"
                     /Parent="Cmt_01711.m01-v1.0.a1"
                     /gene="Cmt_01711"
                     /source="GenSAS_5be97ee8435b1-publish"
     exon            complement(22231..22508)
                     /ID="Cmt_01711.m01.exon04-v1.0.a1"
                     /Name="Cmt_01711.m01.exon04"
                     /Parent="Cmt_01711.m01-v1.0.a1"
                     /gene="Cmt_01711"
                     /source="GenSAS_5be97ee8435b1-publish"
     mRNA            complement(24608..25936)
                     /Alias="snap_masked-scaffold4-processed-gene-4.135-mRNA-1"
                     /ID="Cmt_01712.m01-v1.0.a1"
                     /Name="Cmt_01712.m01"
                     /Parent="Cmt_01712-v1.0.a1"
                     /gene="Cmt_01712"
                     /note="Derives from:
                     snap_masked-scaffold4-processed-gene-4.135-mRNA-1"
                     /score="25535.00"
                     /source="GenSAS_5be97ee8435b1-publish"
     exon            complement(24608..25936)
                     /ID="Cmt_01712.m01.exon01-v1.0.a1"
                     /Name="Cmt_01712.m01.exon01"
                     /Parent="Cmt_01712.m01-v1.0.a1"
                     /gene="Cmt_01712"
                     /source="GenSAS_5be97ee8435b1-publish"
     gene            complement(24608..25936)
                     /Alias="snap_masked-scaffold4-processed-gene-4.135-mRNA-1"
                     /ID="Cmt_01712-v1.0.a1"
                     /Name="Cmt_01712"
                     /gene="gene123409_124738"
                     /note="Derives from:
                     snap_masked-scaffold4-processed-gene-4.135-mRNA-1"
                     /source="GenSAS_5be97ee8435b1-publish"
     CDS             complement(24608..25936)
                     /ID="Cmt_01712.m01.CDS01-v1.0.a1"
                     /Name="Cmt_01712.m01.CDS01"
                     /gene="Cmt_01712"
                     /gene_functions="other (smcogs) SMCOG1087:hypothetical
                     protein (Score: 241.5; E-value: 2.9e-73)"
                     /gene_kind="other"
                     /phase="0"
                     /source="GenSAS_5be97ee8435b1-publish"
                     /transl_table=1
                     /translation="MGLRHTLPNSVGAMVTTPRKQFQVAVIGGGLGGLCLAIGLVQRGI
                     SVQVYEGASSWTDGGAGLVFAKNAMAAMEKISPAIREAFAKRSSGQGWDSKKTTYMDYR
                     NGLTNGELIASVVCANTGQESVHRTLFAKDLVALTPDGTFHMGRKLTHIENREDGRYLL
                     KFADGMSVDTDVVVGADGIKSRCRQIFFGENSAEACPKYTKESAYRGMVPMERAVAVLG
                     DEFARNSMVNIGPGCLTTTYPVEKGTLLNLVACRSLEKWEHDEWVIPSNSEALKRDFVG
                     CGPVMQKVISLMDKPSIWALFDHPECSTFYKKNFALIGDAAHASTPHQGAGCGQALEDA
                     LVMCSLLADESVVLPGHVEHAFAAYDAIRRPRALKVVQTSRENGEICMMRGESTGEDLD
                     KIKANLNERFNWIWHEDLDQQVESAIAKLHENLEGLKPCAGKN"
     exon            27070..27094
                     /ID="Cmt_01713.m01.exon01-v1.0.a1"
                     /Name="Cmt_01713.m01.exon01"
                     /Parent="Cmt_01713.m01-v1.0.a1"
                     /gene="Cmt_01713"
                     /source="GenSAS_5be97ee8435b1-publish"
     mRNA            27070..28025
                     /Alias="snap_masked-scaffold4-processed-gene-1.28-mRNA-1"
                     /ID="Cmt_01713.m01-v1.0.a1"
                     /Name="Cmt_01713.m01"
                     /Parent="Cmt_01713-v1.0.a1"
                     /gene="Cmt_01713"
                     /note="Derives from:
                     snap_masked-scaffold4-processed-gene-1.28-mRNA-1"
                     /score="18037.00"
                     /source="GenSAS_5be97ee8435b1-publish"
     gene            27070..28025
                     /Alias="snap_masked-scaffold4-processed-gene-1.28-mRNA-1"
                     /ID="Cmt_01713-v1.0.a1"
                     /Name="Cmt_01713"
                     /gene="gene125871_126827"
                     /note="Derives from:
                     snap_masked-scaffold4-processed-gene-1.28-mRNA-1"
                     /source="GenSAS_5be97ee8435b1-publish"
     CDS             join(27070..27094,27169..27456,27517..28025)
                     /gene="Cmt_01713"
                     /gene_functions="biosynthetic-additional (smcogs)
                     SMCOG1001:short-chain dehydrogenase/reductase SDR (Score:
                     79.3; E-value: 5.3e-24)"
                     /gene_kind="biosynthetic-additional"
                     /source="GenSAS_5be97ee8435b1-publish"
                     /transl_table=1
                     /translation="MPPNPAAAGFNFTSTLRNDTYPAIDPIKMDLRGKCVFVSGASKGV
                     GRAAAISFVKAGVAAIAIAARSDLSSLEREMHEAATAAGKPMPHIKSIHLDILDPQSVE
                     RAMEEFKSTLDSDPDQWWQTWSVNVRGTFLLTRALLPLMLKGGDKQIVMLSSIGAFMPT
                     AGGSGYQISKLVLLRYTEYLNIEYGAQGVVAYGLHPGAIPTELALTMPKYLHAKLIDTP
                     ELAADTIVFLVSEKREWLRGRYVSCTWDMPEFLEKQEEIVSEDKLKIRLVL"
     exon            27169..27456
                     /ID="Cmt_01713.m01.exon02-v1.0.a1"
                     /Name="Cmt_01713.m01.exon02"
                     /Parent="Cmt_01713.m01-v1.0.a1"
                     /gene="Cmt_01713"
                     /source="GenSAS_5be97ee8435b1-publish"
     exon            27517..28025
                     /ID="Cmt_01713.m01.exon03-v1.0.a1"
                     /Name="Cmt_01713.m01.exon03"
                     /Parent="Cmt_01713.m01-v1.0.a1"
                     /gene="Cmt_01713"
                     /source="GenSAS_5be97ee8435b1-publish"
     exon            complement(28344..28590)
                     /ID="Cmt_01714.m01.exon01-v1.0.a1"
                     /Name="Cmt_01714.m01.exon01"
                     /Parent="Cmt_01714.m01-v1.0.a1"
                     /gene="Cmt_01714"
                     /source="GenSAS_5be97ee8435b1-publish"
     mRNA            complement(28344..28978)
                     /ID="Cmt_01714.m01-v1.0.a1"
                     /Name="Cmt_01714.m01"
                     /Parent="Cmt_01714-v1.0.a1"
                     /gene="Cmt_01714"
                     /score="9525.00"
                     /source="GenSAS_5be97ee8435b1-publish"
     gene            complement(28344..28978)
                     /ID="Cmt_01714-v1.0.a1"
                     /Name="Cmt_01714"
                     /gene="gene127145_127780"
                     /source="GenSAS_5be97ee8435b1-publish"
     CDS             complement(join(28344..28590,28689..28978))
                     /gene="Cmt_01714"
                     /source="GenSAS_5be97ee8435b1-publish"
                     /transl_table=1
                     /translation="MPLAFIFLLLSLKFLLQTTPITATATDLKTLNITTIAANAQKESV
                     IECWQLTAPFIASAAAGTAGAVFAQLGETGATSYGLLPAEFDGGLHNAPVVQWVAFLAG
                     EAVVSLPNSTQTATIHGGRYGLILAVDIANASTFGHITKYPSMKETVAIQIPTANNEIP
                     SHSVLHGGACRQEES"
     exon            complement(28689..28978)
                     /ID="Cmt_01714.m01.exon02-v1.0.a1"
                     /Name="Cmt_01714.m01.exon02"
                     /Parent="Cmt_01714.m01-v1.0.a1"
                     /gene="Cmt_01714"
                     /source="GenSAS_5be97ee8435b1-publish"
     exon            30151..30352
                     /ID="Cmt_01715.m01.exon01-v1.0.a1"
                     /Name="Cmt_01715.m01.exon01"
                     /Parent="Cmt_01715.m01-v1.0.a1"
                     /gene="Cmt_01715"
                     /source="GenSAS_5be97ee8435b1-publish"
     mRNA            30151..31723
                     /Alias="snap_masked-scaffold4-processed-gene-1.29-mRNA-1"
                     /ID="Cmt_01715.m01-v1.0.a1"
                     /Name="Cmt_01715.m01"
                     /Parent="Cmt_01715-v1.0.a1"
                     /gene="Cmt_01715"
                     /note="Derives from:
                     snap_masked-scaffold4-processed-gene-1.29-mRNA-1"
                     /score="27257.00"
                     /source="GenSAS_5be97ee8435b1-publish"
     gene            30151..31723
                     /Alias="snap_masked-scaffold4-processed-gene-1.29-mRNA-1"
                     /ID="Cmt_01715-v1.0.a1"
                     /Name="Cmt_01715"
                     /gene="gene128952_130525"
                     /note="Derives from:
                     snap_masked-scaffold4-processed-gene-1.29-mRNA-1"
                     /source="GenSAS_5be97ee8435b1-publish"
     CDS             join(30151..30352,30406..30530,30599..30981,31052..31147,
                     31205..31490,31553..31723)
                     /gene="Cmt_01715"
                     /source="GenSAS_5be97ee8435b1-publish"
                     /transl_table=1
                     /translation="MANPSSDANLIPAMPAPPGHHSQLINPPSQNYPTIVCLVLAIVIS
                     ALFVAVRLYTRQRATRKLWWDDWTCLLGWIFLVALASLLFEGLDYGGGSDLWNVSKAKY
                     TVFKKLFRDIEIVARIGMFFTKASILLFYQRLFCTSNIGRTPIWWSIWFVFWWNLLYAI
                     ALVLAVALQCVGKAALVAEGKECVDGYAVLICASVINVTTDIMILIIPIVAVWGLHMAA
                     EKKWRLTAVFAVGTLGVLASVARLAYQVPEANQANQTIIVIILSLMNVAEQFIGIVVSC
                     MPILPAFLRHISKHSQSRYAGSSGKKNISSILGIQSGSSKTSKAQPRDPYPLDVTRGYE
                     EIDDAEAHMQATRVEGNVTDVEMSIGYSDDHTASARPERKHRHTLNLYHGIEIEVVEHV
                     ILDTRVAIIDEIYARKFSGLV"
     exon            30406..30530
                     /ID="Cmt_01715.m01.exon02-v1.0.a1"
                     /Name="Cmt_01715.m01.exon02"
                     /Parent="Cmt_01715.m01-v1.0.a1"
                     /gene="Cmt_01715"
                     /source="GenSAS_5be97ee8435b1-publish"
     exon            30599..30981
                     /ID="Cmt_01715.m01.exon03-v1.0.a1"
                     /Name="Cmt_01715.m01.exon03"
                     /Parent="Cmt_01715.m01-v1.0.a1"
                     /gene="Cmt_01715"
                     /source="GenSAS_5be97ee8435b1-publish"
     exon            31052..31147
                     /ID="Cmt_01715.m01.exon04-v1.0.a1"
                     /Name="Cmt_01715.m01.exon04"
                     /Parent="Cmt_01715.m01-v1.0.a1"
                     /gene="Cmt_01715"
                     /source="GenSAS_5be97ee8435b1-publish"
     exon            31205..31490
                     /ID="Cmt_01715.m01.exon05-v1.0.a1"
                     /Name="Cmt_01715.m01.exon05"
                     /Parent="Cmt_01715.m01-v1.0.a1"
                     /gene="Cmt_01715"
                     /source="GenSAS_5be97ee8435b1-publish"
     exon            31553..31723
                     /ID="Cmt_01715.m01.exon06-v1.0.a1"
                     /Name="Cmt_01715.m01.exon06"
                     /Parent="Cmt_01715.m01-v1.0.a1"
                     /gene="Cmt_01715"
                     /source="GenSAS_5be97ee8435b1-publish"
     mRNA            32731..33225
                     /ID="Cmt_01716.m01-v1.0.a1"
                     /Name="Cmt_01716.m01"
                     /Parent="Cmt_01716-v1.0.a1"
                     /gene="Cmt_01716"
                     /score="6930.00"
                     /source="GenSAS_5be97ee8435b1-publish"
     exon            32731..33225
                     /ID="Cmt_01716.m01.exon01-v1.0.a1"
                     /Name="Cmt_01716.m01.exon01"
                     /Parent="Cmt_01716.m01-v1.0.a1"
                     /gene="Cmt_01716"
                     /source="GenSAS_5be97ee8435b1-publish"
     gene            32731..33225
                     /ID="Cmt_01716-v1.0.a1"
                     /Name="Cmt_01716"
                     /gene="gene131532_132027"
                     /source="GenSAS_5be97ee8435b1-publish"
     CDS             32731..33225
                     /ID="Cmt_01716.m01.CDS01-v1.0.a1"
                     /Name="Cmt_01716.m01.CDS01"
                     /gene="Cmt_01716"
                     /phase="0"
                     /source="GenSAS_5be97ee8435b1-publish"
                     /transl_table=1
                     /translation="MISHAVVTISALLLHTLGAHTQSINSTTPSSTCTSPTGFANTVVF
                     APNALATTNHQISPSFVTTHAIDFTEILNIAISQAAIASFCLDRCIAYPGNATSDLPCL
                     SFSVDMGEPYPPNASDTALRWFCTTFDAALSPGLYEAIEAESYMHAVGVNRVCEGSFRA
                     Y"
     mRNA            complement(33599..34828)
                     /Alias="snap_masked-scaffold4-processed-gene-4.136-mRNA-1"
                     /ID="Cmt_01717.m01-v1.0.a1"
                     /Name="Cmt_01717.m01"
                     /Parent="Cmt_01717-v1.0.a1"
                     /gene="Cmt_01717"
                     /note="Derives from:
                     snap_masked-scaffold4-processed-gene-4.136-mRNA-1"
                     /score="23826.00"
                     /source="GenSAS_5be97ee8435b1-publish"
     exon            complement(33599..34828)
                     /ID="Cmt_01717.m01.exon01-v1.0.a1"
                     /Name="Cmt_01717.m01.exon01"
                     /Parent="Cmt_01717.m01-v1.0.a1"
                     /gene="Cmt_01717"
                     /source="GenSAS_5be97ee8435b1-publish"
     gene            complement(33599..34828)
                     /Alias="snap_masked-scaffold4-processed-gene-4.136-mRNA-1"
                     /ID="Cmt_01717-v1.0.a1"
                     /Name="Cmt_01717"
                     /gene="gene132400_133630"
                     /note="Derives from:
                     snap_masked-scaffold4-processed-gene-4.136-mRNA-1"
                     /source="GenSAS_5be97ee8435b1-publish"
     CDS             complement(33599..34828)
                     /ID="Cmt_01717.m01.CDS01-v1.0.a1"
                     /Name="Cmt_01717.m01.CDS01"
                     /gene="Cmt_01717"
                     /phase="0"
                     /source="GenSAS_5be97ee8435b1-publish"
                     /transl_table=1
                     /translation="MAIQFLDFPAEIREQIYGEILSTANSRCEPSCPEEPATYKFHLDI
                     LRANHMVYWEAKKVFQDNVFVKITTPWPEAIDHIKSDGKVPSVMTGDVAAAFPDFHLWV
                     FIDTPATPYPQHHRNFSMLICLEDLEAFTKMWHFSNLNHVGLNQHLRLKLTIQDPHVPN
                     RKIPKSLQTKLLLPFGMIKNLHTFSVHGAKLLPSVEEALQKERNVPDPSPEESLDKGFE
                     LKEAGNKLLQEGLYHEALDRYVESFAAIHITVSGRLRSIHADGYYIRELLSGPHKGMRG
                     DLVRMILRVQLVANVVLAYLKLEEWAEAYFWGKRSIVIFRQSVTGDEADDFGDEDPQTW
                     LGETWAQRFPAHDAMGKIFYRTALASRKLGRIADMRILMRAAKIYLPRDGIVQQEARAL
                     ENERISEGEP"
     exon            complement(35315..35616)
                     /ID="Cmt_01718.m01.exon01-v1.0.a1"
                     /Name="Cmt_01718.m01.exon01"
                     /Parent="Cmt_01718.m01-v1.0.a1"
                     /gene="Cmt_01718"
                     /source="GenSAS_5be97ee8435b1-publish"
     mRNA            complement(35315..36414)
                     /ID="Cmt_01718.m01-v1.0.a1"
                     /Name="Cmt_01718.m01"
                     /Parent="Cmt_01718-v1.0.a1"
                     /gene="Cmt_01718"
                     /score="19426.00"
                     /source="GenSAS_5be97ee8435b1-publish"
     gene            complement(35315..36414)
                     /ID="Cmt_01718-v1.0.a1"
                     /Name="Cmt_01718"
                     /gene="gene134116_135216"
                     /source="GenSAS_5be97ee8435b1-publish"
     CDS             complement(join(35315..35616,35685..35884,35933..36414))
                     /NRPS_PKS="Domain: NAD_binding_4 (12-141). E-value:
                     3.4e-09. Score: 28.0. Matches aSDomain:
                     nrpspksdomains_Cmt_01718_NAD_binding_4.1"
                     /NRPS_PKS="type: other"
                     /gene="Cmt_01718"
                     /gene_functions="biosynthetic-additional (smcogs)
                     SMCOG1010:NAD-dependent epimerase/dehydratase (Score:
                     115.5; E-value: 5.3e-35)"
                     /gene_kind="biosynthetic-additional"
                     /source="GenSAS_5be97ee8435b1-publish"
                     /transl_table=1
                     /translation="MSAVKNKPQLILLTGASGFVAAHVLNSLLQHGYNVRGTVRSEASA
                     NKVRKTHSHLLNGDNSRLSFAIVQDVAKPGAFDEAVKGVDGVIHTASPFQMQADNNERD
                     LLGPAIKGTTEILKAIKKNAPQVKRVVITSSFASIVDPVQGIRPGYTYSEKDWNPVTKT
                     FAEKAAWDFVKAEKPNFDLATICPPMVYGPLDHDASLDHLNTSSADIFRFMNGSQKEVG
                     QTAFPAFADVRDVGEAHVKAYENPRSSRWLVTSGNFQYSDVCEILKRTLPEYANKIPEP
                     TSTPKVRTYAVDNSYARDDLGIHFTSLDQTISDTAKSLARLQEQAA"
     exon            complement(35685..35884)
                     /ID="Cmt_01718.m01.exon02-v1.0.a1"
                     /Name="Cmt_01718.m01.exon02"
                     /Parent="Cmt_01718.m01-v1.0.a1"
                     /gene="Cmt_01718"
                     /source="GenSAS_5be97ee8435b1-publish"
     exon            complement(35933..36414)
                     /ID="Cmt_01718.m01.exon03-v1.0.a1"
                     /Name="Cmt_01718.m01.exon03"
                     /Parent="Cmt_01718.m01-v1.0.a1"
                     /gene="Cmt_01718"
                     /source="GenSAS_5be97ee8435b1-publish"
     aSDomain        complement(35992..36378)
                     /aSDomain="NAD_binding_4"
                     /aSTool="nrps_pks_domains"
                     /database="nrpspksdomains.hmm"
                     /detection="hmmscan"
                     /domain_id="nrpspksdomains_Cmt_01718_NAD_binding_4.1"
                     /evalue="3.40E-09"
                     /label="Cmt_01718_NAD_binding_4.1"
                     /locus_tag="Cmt_01718"
                     /protein_end="141"
                     /protein_start="12"
                     /score="28.0"
                     /tool="antismash"
                     /translation="LTGASGFVAAHVLNSLLQHGYNVRGTVRSEASANKVRKTHSHLLN
                     GDNSRLSFAIVQDVAKPGAFDEAVKGVDGVIHTASPFQMQADNNERDLLGPAIKGTTEI
                     LKAIKKNAPQVKRVVITSSFASIVD"
     exon            complement(37377..37401)
                     /ID="Cmt_01719.m01.exon01-v1.0.a1"
                     /Name="Cmt_01719.m01.exon01"
                     /Parent="Cmt_01719.m01-v1.0.a1"
                     /gene="Cmt_01719"
                     /source="GenSAS_5be97ee8435b1-publish"
     mRNA            complement(37377..38041)
                     /ID="Cmt_01719.m01-v1.0.a1"
                     /Name="Cmt_01719.m01"
                     /Parent="Cmt_01719-v1.0.a1"
                     /gene="Cmt_01719"
                     /score="9245.00"
                     /source="GenSAS_5be97ee8435b1-publish"
     gene            complement(37377..38041)
                     /ID="Cmt_01719-v1.0.a1"
                     /Name="Cmt_01719"
                     /gene="gene136178_136843"
                     /source="GenSAS_5be97ee8435b1-publish"
     CDS             complement(join(37377..37401,37462..37557,37614..38041))
                     /gene="Cmt_01719"
                     /source="GenSAS_5be97ee8435b1-publish"
                     /transl_table=1
                     /translation="MRCIDLYIQPLLIALIRLSLVQSLTVNQSLVIPNGLSSTSPAIST
                     ITPPPCTIQTQVCTSSSPPHWVPDPIQTHPDNYSKQNCSISFVNGAGLWEFPVITQPLG
                     RYSVPCADGTFMTFRTRIGTAFVVYEGTLDGIPDYPLIGVDDGNTVFEAWNDPDCTEGY
                     YEGKFGPCYYWWCKVDCAI"
     exon            complement(37462..37557)
                     /ID="Cmt_01719.m01.exon02-v1.0.a1"
                     /Name="Cmt_01719.m01.exon02"
                     /Parent="Cmt_01719.m01-v1.0.a1"
                     /gene="Cmt_01719"
                     /source="GenSAS_5be97ee8435b1-publish"
     exon            complement(37614..38041)
                     /ID="Cmt_01719.m01.exon03-v1.0.a1"
                     /Name="Cmt_01719.m01.exon03"
                     /Parent="Cmt_01719.m01-v1.0.a1"
                     /gene="Cmt_01719"
                     /source="GenSAS_5be97ee8435b1-publish"
     mRNA            complement(38443..40032)
                     /Alias="snap_masked-scaffold4-processed-gene-4.138-mRNA-1"
                     /ID="Cmt_01720.m01-v1.0.a1"
                     /Name="Cmt_01720.m01"
                     /Parent="Cmt_01720-v1.0.a1"
                     /gene="Cmt_01720"
                     /note="Derives from:
                     snap_masked-scaffold4-processed-gene-4.138-mRNA-1"
                     /score="31400.00"
                     /source="GenSAS_5be97ee8435b1-publish"
     exon            complement(38443..40032)
                     /ID="Cmt_01720.m01.exon01-v1.0.a1"
                     /Name="Cmt_01720.m01.exon01"
                     /Parent="Cmt_01720.m01-v1.0.a1"
                     /gene="Cmt_01720"
                     /source="GenSAS_5be97ee8435b1-publish"
     gene            complement(38443..40032)
                     /Alias="snap_masked-scaffold4-processed-gene-4.138-mRNA-1"
                     /ID="Cmt_01720-v1.0.a1"
                     /Name="Cmt_01720"
                     /gene="gene137244_138834"
                     /note="Derives from:
                     snap_masked-scaffold4-processed-gene-4.138-mRNA-1"
                     /source="GenSAS_5be97ee8435b1-publish"
     CDS             complement(38443..40032)
                     /ID="Cmt_01720.m01.CDS01-v1.0.a1"
                     /Name="Cmt_01720.m01.CDS01"
                     /gene="Cmt_01720"
                     /gene_functions="transport (smcogs) SMCOG1005:Drug
                     resistance transporter, EmrB/QacA (Score: 261.7; E-value:
                     1.5e-79)"
                     /gene_kind="transport"
                     /phase="0"
                     /source="GenSAS_5be97ee8435b1-publish"
                     /transl_table=1
                     /translation="MALSVRFGSPSETSPLLRPSEEEPNHATSPSEPVLERNEEPADSE
                     APDVPTDEPTTGQLIKIMASTYLGIVLAALDGTMVATLTASISASYNSLTLLAWLASSY
                     FIANAVLQPLAGKLTDIYGRRAGLLLSHIFFCAGNLICGFANGESMVILGRVFAGLGSG
                     GLNGIPLFIASDLVPLRRRGIWQGFNNIWFGLGSGIGGVYGGWMNDSLGWRWAFIVLVP
                     LTIVSGILVGFFVRLPTREFDKMETGEKWRRIDFPGAFVLVTAIVVLLVGLNAGGNTVP
                     WFHPLVLVTLPLSAALFLVFVYIEANYAVEPIIPVKLLLDRTVMAACLTNWFFTMAQIS
                     LTFYAPIYFQVQGMSAFDAGIRLIPTSVGAAFGSITCGIIMRAVGKYYVLNLVIQFLFL
                     LPLGLTTRFTLDTPQWYPFVYFFFTGFAYAGMLTVTVTALIAAVDQKYHAVVTSGAFAF
                     RGTGSTIGITICSLVFQNILIKRLWESFGGKKDAARIIGRLRDSLSEVKYLPHDWSGDA
                     EDDYMAALSCVF"
ORIGIN
        1 atgggcattc caacgaaaca acaagctgct gtcaagcacg acagcgagcc aagatgtgaa
       61 gtcactgcca ttgacgtacc ccaactcgaa cccggccata tcctttgcag aatcaactac
      121 agtggtgtct gtggcacgga taagaccttc atatatgatc aatggaaacc catgggtatt
      181 acaatgaaag agacgaccaa gggcatagct gggcacgagg gtgcagggac gatcgtagcc
      241 gtggccgatg atgtaaaaga cctatggaag gagggcgaca gagtcgggat caaatgggtg
      301 acaagcatct gccggaaatg cgaattttgt accaacggcc tggacgaggt gtgttgcccg
      361 catcgcaaac ttagtgggac atctgaacct ggtaaacagc ccgatttctt cagccggctg
      421 tttgctgact ctgtggtgta ggaacattcc aggaatattg cctgactgat gctcgatatg
      481 ccacccggct tccagacggt gtcacagacg aagaggctgg accaatcatg tgtgggggag
      541 tcacctcgta cgttgcctgc aagcgttcgc gggtcagacc tgggcaatgg atcgtaatac
      601 ctggtgctgg gggtggtcta ggacatctcg ctatacaata cgccaaagca atgggcatgc
      661 gtgttattgc cattgatggc ggagaagaaa agagaaaact ttgcttggat ctgggagctg
      721 aacatttcat tgactatacc aagtcgaccg atatcccagc tgaagtcatg aaaatgacga
      781 tatacggagc acatggtgtc atcgttacag ctgcaacaag agaaggctat gcgactgcgc
      841 caaaacttct acgaccccgt gggacattgg tcgcggtagg tattcctaca gatccgacca
      901 ttgtggctgg tgcctcccct atactgcttt ccatgaaagc attgaatgtg gttggtactg
      961 ttactgggac atcaaaagag gtcgatgagg ctttggattt tactgctcgc ggactagtcc
     1021 acccagtgct tactcatgga acattgcatg atctgaacga tattctagct aagatggctg
     1081 ctgggaaagt tgctggaagg gcagttctca agattgctgc gtagtgttac attcagacac
     1141 ttggcgcatg tgacaggtaa ataagttcag gaaacgcagc tacgttctgg aattctgaga
     1201 aggatgatcc aatcatgcga cctcaaagcg agccttgagt gagtagcagg actgcacaat
     1261 tttcttttat ctaaaatgca caacctgtct accatttcaa tacagatcgg tctcgctggt
     1321 ttctctccct tgtgccagtg ccaacccttc ctcactctct ttcaaatcgg ggccataaca
     1381 tattatgctt ctttgtacag gaaagtcaat acagtatgat ccagtgtcca atcttatgca
     1441 gagatggact atcggcatca gcatgccact agcgtcacca tttgagagtg ttctaggtgt
     1501 tgaaccatca tatgtattag gagcctcatt ccagagattt gagcccctca caggctatgc
     1561 agtctaattc ctgcacctac tagatgaact tcttttccgc caccttgcaa cgagagactt
     1621 gaagttctga ttactaaaca atctttactt ccataaccgc ctcttcgttt gtgccaactg
     1681 cgaacagatt tacaatcttt agaccagcag cacgaagcag tccctcatat tgccttgaag
     1741 tgcgctctaa cgcgttgaaa aggaccatca taagaatgtc cgaaagtgcg ccacgaagct
     1801 gtgtgtcttt cgttggtaag acgaagtcat cgattatcaa ggtagaatac ccgggctcca
     1861 ttgcggggac aagattgcgc aagatcttag cacaatcctt atcagaccag ttgtggaaga
     1921 cgtttcgaaa gtaataaaag cgggcacctg aatggcagct ctactcagcg aaactttgga
     1981 aaccgcacca gattatatag gacttacctt ttatgggctg cggagtgaag aagtcataag
     2041 acatcaattc tacaccctct gaaggcttgg ataccccgtc tggcttcgga aaaaacagat
     2101 cttgcaccac atagcggccg ggaagatgcg gaaactgtgc cttaaaactt aatgcctggg
     2161 agccgtttgc accgccgata tccaccatga gaaccgcctc aggatcggtc ttcaggttcg
     2221 cactgcttag taatgcggag gggggaaagc gtcgatgcca atcattctct tcatgtttct
     2281 tcctctcgcg catcaacagc tcaaagttgt gtctttgatc cggctgctcc tcgagcaact
     2341 tccatatcgt cttaccatgt gagaattcga aaacactcgg tgtcgattct ccacgagtat
     2401 gaccaaaact tgtagacgaa agaaagcggc gaatatctcc cacgattgga tagagaactt
     2461 cattccacct gattgccccc ttccagcccg gcttgactag gagcgacgtc atatggttcg
     2521 cccgataagt catctcatca atttcttcac tgaagagtag cgcgcaggag acacgcataa
     2581 gtcttgctag agacaacatg taagctcgat ctccatatcc taccctgcgc agaaatatat
     2641 ataccaatca caagctcgtt acaacccgtg gctgccgcga gctctgcagc tgttgctgtt
     2701 tccccctgtt tcgctaccag agcgtccagc attcccattt caagcagcat ggagatcgcg
     2761 atattttcga tcatctatga agcattcagg acacgccaga gacttgacac attagatcat
     2821 tgatacctgg gttctgaaag taaagagcgt gtctgcgggc ttggtcgaag ctacttgcag
     2881 gcgtgttagg cgtgtctgga gttccttgta gttcgcaatg tcgtccgact taacgtaggc
     2941 gtctactgca ctttggacat ctttcgtgag ctcgcgcaag tgcctcgtgc cttccatctt
     3001 tcataggtcg gagtgagccg ctattggagg tgatgctttg attcagagaa gaacagagta
     3061 gatgcaacgt atttacgcgg tcaccagcgt acgtgtaata tcagtgcaac cgcaacaaac
     3121 taggttaggc aatttacccg gcggtctaga cttagtggaa gtttcttaca aagagtctct
     3181 aaacctgaat ccttaacttc aaaaattggc ggccggcact gactatcccc ttctcccacg
     3241 cccttctcca tataattaca tcgtgccgtt ccggctgatt gctagggtta gggttaaggg
     3301 ccgacgacca gctgtcttaa atcttcaggc gagctgagac ggaccgagct taagcgagcc
     3361 tataggggcc cctttttgta cgccgacaat attaaaattg gctctctcat attctcagtt
     3421 cggtgctcgt tcggcctgaa tttatacaat ccagattatc acaggcacaa gcacgagcct
     3481 caatttgttc ggcctgaacg gcgcaactgg actgcgtcag ccgccagctg gttttgccat
     3541 gatcggtgaa tgcatccgtt ggaccctgct ctgcatccgt cccagacatc atggacgtat
     3601 agattaatga taggatggaa tcgttgcgga gcttgcctta ctaatatttc cgcaatgtat
     3661 aaaagatgtg ttaagcgcta aactctccaa ggtataacta cgatacagaa tttacacttt
     3721 gtagaagcct tcaaactcaa tttgggaacc atagcaaaat ggaaatggat aaagcctcat
     3781 tgttagcttc gatctctaat ctcaccttgg aggctcaagc ctttaagaag aataattctt
     3841 ccgacaaagc tacgcgatat gaagtccgaa ccgcagctct tgctttagct gacgcttttg
     3901 agtttccagt ggagcaggca ctgaggatca tcttcgaaag cacccctccg ctcatcgcct
     3961 tgagaattgc cttcgaaggg ggctttctca accattttgg ggggggagaa atacagacgg
     4021 cagattcgct gagcacaata actggggctg accgcacttt gataggcatg tactcacagg
     4081 attccttcag gtagaaggag ctgtcctgcc tctcatatca gctgacttga gtatagcacg
     4141 tattttcaga attttgaccg ctagtaaaat ggtggacgag atcagcgtag ataattatgc
     4201 cgccaatgac ctcacacgag cttttcttat gccaggtatt ggggatgcaa atacgcacgg
     4261 gtaagatctc taaccctctg actagtggcc gtctttgaaa taagacaact agatgtgaca
     4321 atgtgaaccc catttttgcc aagttaccag agtatctgag ccaaacggac tgggtcaacc
     4381 cagacaccta cagcatgggt cctcatgtct tcacctttgg tcgtccgctg tggaaacgac
     4441 tggagtcaga gccgcgtaaa agcgcgcttt tcaacaaaat aatgagcgcc ttcaaacaga
     4501 atcgcgagag ttgggttgac atcttcccct ttgaagaaag gcttcaaaat tctgtgcccg
     4561 ccgaccaagt cctagtaata gacattgccg gaggtgtcgg gcaccgattg agagatttta
     4621 aattgaaatt cccctgggct agtggtaggg cagtgctgca agatcaaaaa cacgtccttc
     4681 caacgacgga gtcaaatccc aaggcattcg cagaattgca ggaatgcggt attgagacga
     4741 tggctcatga tatctttaaa cgccaacccg tccaaggttc gtggcccctt ctcgggaccg
     4801 ccgtaagaaa cagagcatta cacggctagc tgactttttt ttttgttgca ggtgcccgct
     4861 attatttctt cagcgcgata ttccacggaa gaccaaacag cgcctgcctc gaacttcttc
     4921 gaaataccgc tcccgctctg aagaaagatt actcgcgaat actgattaat gactttgtca
     4981 ttccggagaa gggtgccaac cttttccagg cctcattcga tctgtggatg atggcagata
     5041 gcactgggca ggagcgcacg ctcagggagt ggaatgagct ctttgatgca tgtggcctga
     5101 aattagtcga ggtccacacg ttgggcgtgg atagtgtgct tgaggttgaa ttggcatgat
     5161 aggtgtgaca gcctgcgagg ctgttagtga aagatgacct ggtgtctttc aacacgaatt
     5221 ctagcaacaa ttttgcctgc cgatggatga gtctgttcga gcaatgatta aacgatgact
     5281 tgttgcaact cctcttagaa gattatgctt gcatcatata atcacttcat acctttcgct
     5341 tgtggactaa gactttctta tctagcgcag cttatgcttg ttcggctcac agcgaagacg
     5401 atgcgatccg tctctcggtg gtgattgagc agcgaaccaa ctacagacag tctacccact
     5461 gcctacaata gagaagaggt atcgtagaca accatcgctt cagacatgca tgctagctct
     5521 agaagcctat acgtctcttg gctagagcag gggttagctt cagcgacggc tggctgacgt
     5581 gaaagtccgt ctaggtcgcg acgacctggg atgcatgcaa agtgggatgc atgcaaagta
     5641 agcgttagtg cggaatacct ttctgcccat gctgaccgac tgtggaaagc ccgacatcgc
     5701 cggtcggcgt gccggccatc ttagtctata ttactttcct acctattcac acatcaagag
     5761 tatcgtctct gctagttatt tgtgactttt gcaccacggg cacattcatc atggcatctc
     5821 tatcatttaa agcaagcacc acggttgatc acgccaatga tcttctcgtt gtcacttgtg
     5881 ccagcggaaa gcaagctact gccctcctcc caaacctcgt caatcaatgg cagcgcctcc
     5941 gtctcgtttg caattcggcc aagtcagaag tgcacctgaa gaaggtgttc tccaaagcag
     6001 aagtcatgcg tgctgatttg agcttgcgaa ctgaggccga acgtgtcctg aacgatgcaa
     6061 cagccatata tttcgtggag ccgcctttcg tccctcgtca ggctgctatg gggttcaaca
     6121 tgatcgacgc ggcaaaaaag gctgcaaaga aaggcacatt caagcatttc gtctacgcgt
     6181 ccgttctaaa cccacaactc cgaaaagtaa gcaagcagag tttcctagcc cctagccgcg
     6241 ttgtattaaa tttttctgaa aaacagatgc tgcaccatca ctcaaggctg caagttgaag
     6301 agtatttgat ggagtcggaa ctcaattaca ccatccttca acccacccac ttcatgtttc
     6361 tcttcccaat gggccccctc ctagctcagg agcaaccagt ctacaccgcc aactggaatc
     6421 cgagcgtacc tttctccttc atcgcgctca ctgatctagg cgaagtctgc gccaaagtgc
     6481 tcaatgagcg cgaaaaacac taccttgcgc agtaccagct ttgcggcgac ggcccgctca
     6541 actatcgtca gatttgcgat attgcaagca aggagatcgg taaggcgata gagctacgac
     6601 aaaagacttt tgaggaagct gtgcagagtt ttgcagagcg gatgtttggg tcattggata
     6661 ctgatgcgga gtctattgac ggcatagaga ggattttgct gtactacaat cgtcatgggc
     6721 ttattggctc gtcgaatatc tgtgagtggc tgctcggtag gaagccgact tcttggctcg
     6781 actggatgag agcggagatc aagcaaatca agcagcagcc aaatggggtc gatcactgat
     6841 atatgccgac ataatacaag ttgttttact tttaaaaacc ttttccgcac catatgctcg
     6901 ctgtctgatt gagaaatcat gcctgagatg tctatcaaga gactcattcc acgaagtcta
     6961 gctccttaga ctatgcacac tcattctccc atgttacggg cccagatccc caccaaatcg
     7021 gacttggctc gcctagtctc aattgaaccg caacccaaat ctcaaagtgc aaagccggac
     7081 ctgtacagca ttcggaccga ccggagtcgc aaggaaggat aattacttgt gatgcatgga
     7141 atcgctagtc tgatcgatct cggtcttttg gcctggtgca ttatccgatg gagaatatag
     7201 gttcacatgt aaaccatggc aattgcttag tttcacccat tggctacggg atcctaggct
     7261 cggtgctgtt gcggaagaat ctccggaaag accataaaac ggaagacggc acagagatta
     7321 tgaggccgaa gggtcgagtg atccgatggg ctgaaaagga ggcagcgctt atgtgagata
     7381 tctttataga ttatagggaa gcaaattgat gaaagccaat cctgaaattt agatacggat
     7441 gtgatatttt ccaatgtgat cctcgatagc tctcattgtt aaagtcactt gcgcactatt
     7501 atacatatcg caaccatggc gaagcattcc ctccataccc ctttgctcat agctagtatc
     7561 accgcatctt caatcctctc aggtatgtcg ttccgtttct gatgagcctg cgcagacttt
     7621 gctaatcttg agggggcaaa aataggtttc ctaacgacct tctcctacgt aacaattccc
     7681 ggcctcctcg ctgttcctga cctcccagag agcaccctcc tctctatctg gaagcagctc
     7741 tactaccgcg gcttccatct ctccccaccc ctagctgtct tctccggttc ctgctgcttc
     7801 ataaacgcct atatagcctc caagtaccat tccactaacg gcacggtatc aagactccta
     7861 cttgcgggat gtctgatggt tggcattttg ccctacacag gcttgatcgt ggcaccgggg
     7921 aatagaataa tgatgagaag gtggaaagaa ttagttgatg agaatggcat ggcggtgggg
     7981 ggagagagca aagaacgtgg gttggagtca agggagaggg ttaggaggtg ggggaggtta
     8041 aattatggaa gggttgtcct gccacttgct ggtgcgttca tggcatggac gacggcatgg
     8101 tgagaagggg tttgttgagt ttgaaagtat ttgggggtga cggtgtgggg gaaattccta
     8161 gaaattaggt tgtctgaaaa ctattcctgt aggatgttgt accgatgaag attgacggag
     8221 aagggaagtt gagtagggaa aatccctatg acttaggctc acattctttg caaaaggact
     8281 ccatagctac tagaacgggt catttccaac ccctatctgc ctcacgttca gcccgaccag
     8341 atccccagtg agcgatgcac gagactctat tctactttga ttgccgagat ggttgctcaa
     8401 gaagcctggg ttgctttcgg acttgctcaa agccggcaga ccgtacatat agtgacatgt
     8461 ttctacaatc tgagtcatcg atgcggcgtg cttaagggag gagtcaccgg caatcaaggt
     8521 accaatgctc tgcacgagcg gtgagtacca ccaagtagaa tcctattgag gattatcgac
     8581 atgacaaggt ctggcttacg gtgaattttt cggaagcttt tctgtaagta cgacttcggt
     8641 tcccatgtac caggagaaat atccgcctta gaccgtgccg acgctagcgt aggattctga
     8701 aagcgagaac tgaccgctag tcatgttatt ctgacatact cacaagaatg ccggggatgc
     8761 tgatcaaatc ctacggagat gcgcttcagc ttattttatt cccggacaga ttaagcagcc
     8821 tgggtgcctc ggtccgctta gaaagttgga ggaaaacaga ctgtgctgat ttgtcgaagg
     8881 agagaggttc ataatcacat gaacgcacct tccaattctg gagctgtttc ggtatcaatc
     8941 cataaccctc caatacaatt tctagcttga cttgaaccac ttcatgaaca gcgccagagc
     9001 agataatgaa agaaattcaa caggagagaa gaaaactttt tccagacttt ccgtaacgat
     9061 ttcaacaaga tgagtgacga cagggccaaa gagtcactgg ctggaaaggt agcgttgatt
     9121 acgggcggtt cgaaaggtat cggcaaaggt gccgccatag ctctagcagg cgcaggggcg
     9181 caagtggttg taacgtatat gtctgacgga agcgccgccg aggctctggt caacgagatt
     9241 ggtgcggata aggcttctgc tctgaaatca gatgccagca gtatgaagga tattgaaagc
     9301 ctggtaaaag agactgtcga aaagtttgga agtattgaca tcctcatcgc aaacgctagt
     9361 atttcaccgt cgaaggtaat attgcctcaa accttgagcc cctctggtcc ttctttctcg
     9421 ctctctccac cagtctctct cgccctctat gtgtctcttt tacctaacgg aggacctaat
     9481 gctgaattct gtgcctagga tctggaaagc acgacagaat tagatttcga tcgagcattc
     9541 gccatgaatg taaaaggccc gttctttctc gtacaggtat gaaatttgca ccactgccac
     9601 gatcatgtga cacctctatc taagacccgc ccctttttcc tgacctagat aatcagaaag
     9661 cggcgctctt catgtcggca ggatctcgca tcatccttgt gtcctcttcc atgaccacca
     9721 catcccagat atggccggaa aagttggtgt actgctcgac caaaggggct atcgaacaaa
     9781 tggcgcgcct gcttgccaaa gatctaggcc ggcgagggat cgcggtgaat gcgattgccc
     9841 ctggtgctac agcaacggaa tctttctacg aaggcaaacc cgagcatgtt gtgaaggtga
     9901 tcgcgggctt tagccctttc aatcgcattg gtactgtaga agaggttgcc gccgcctttc
     9961 tctttctcag tggaagcgcc agcgagtggt tgactggtca gacgatccgc atcaacggtg
    10021 gcacggcgta gaagaagcag gttggaggcg agtgtgtgag gacctttctg gtggatctga
    10081 ataccgaatt ggaaaattga agagcacttc aaaaaaccct aagagcttga gaataatttt
    10141 agatcttaga cctgggacaa gtgaagctag caagcctggg cggagcgtgc aattcagctg
    10201 taaggctatc tttccccagc atactagcca agcaagtccc tgtagagact tgaccaaaga
    10261 attactaggc atcgggatac tggccagttc cttgatattg ttttgtcttt gcaccttcaa
    10321 tgtgcgtaga cttagtgcta cggtaccgaa gctaagtagg acttcgctat accttttcct
    10381 agcggacaat ccatgctttg cagagctaat tatgggtggg taagttatca caaagaaggt
    10441 tatgaggaag gtaaagagat tgcaccatta atcttgatat atggcaagat tttagtgcgc
    10501 taagcattga gccctgtggg agcctactgt agaccgctca ggcgtagatt ttagtggccc
    10561 ccaagcccaa tgaaaccgag cctcttgggc cgaatccccc tataaacggc cgctaggaca
    10621 gtaagtataa ggtaccttaa ggatcccctt gacccctgag tccgacgggt gctccagggg
    10681 accggtatcg tgctcgtgtt agggcttatc cgcaatggca ctcccactta gtagaagggt
    10741 tcacctatca agtggacaca cctatcaggt ggacagccct atacggctgg acctaaagct
    10801 ggcgaaactg cccccgaaga tgccctacag ctaaggcgct cgcggatctc tcagggacct
    10861 attccgaggg tgtcttaggg ggctctctta gggcccggct cgcaagcttt agttcaagcc
    10921 ctatagggct gtccacttga taggtgaacc cttctattgc caaaggcaca tgccggcgaa
    10981 tacagctctt tgcaataatc tcgcgctgtt cttccaaaga ccgtggaggt aaggttacga
    11041 aaatatcgaa aggatgcgat cgcaggtcct ttatcgtaca tgggcgatgc gcagcgccaa
    11101 tagctacagg gagtggttaa accttaatta ggacaggaac ggacttcccc cagctagaag
    11161 ataatcttgc catggttcgt tggtcaggtc tcttccagcg gccagacaaa ggtcacgggt
    11221 attggggtca acgttggcag aaacccttgt attatctggc gtacgcttct gcagctcctg
    11281 ggtacgggcc tggagatatt ccaaggccct taagttcact caaaggacac aaccagcaga
    11341 tcacacttca aaagaagtat tattacctaa atctgcccag ctcgaaggcg tcagtccgcc
    11401 agatgtcaga gatcatggag tgcacatgga agaagacggc gataaaacgc aagcgtcgta
    11461 gtcttgaaga tgctggcctc atgccaaggc catcagaggt gacagcatct agcgggaatt
    11521 ggtaagaccc tggcaggtaa ttaggaatta gaagtgtgat atgaaagctc tgaagtactg
    11581 atgcagccct gattaaagct cacaatgaag tatattttcg ttcaggtacc ttgagctgga
    11641 gggtttaatc ttttctcttt gtttttagca ataccttcaa ctttcaagtc tgtccttgat
    11701 ctcagtgctt ctcgtctgtg ccgaacaggt acagaaggag gagcgaacta ctaaactagc
    11761 aagcttcctc gctccgcata cgactgatat cggaatgcga aagtgacatc gacgagttgt
    11821 attgctttca gtgtgatata attttcaacg gtcttcgggc cgggcaattt ctggacctta
    11881 aagcaacctc gcatcacctt agggattgtt tttggtgggg tggatgcgga ggcccgaaga
    11941 tcgcaccatc gctttggaac ctcccacgcg aaagtcctcc tagagcgtca cgtggcgatc
    12001 acctcttatt ctctcctcat ttatcaactg cattctttca gtatattggt ggaacggaag
    12061 atggtacgat gacggcggcg ttggatgaac tcctcaacat cgatccaatg gacttgctgc
    12121 agtgggatga gtgggaatca atctttgccg aatccttcct gacctcggtg attgaccact
    12181 ttgcttcggt ggcaacctcg ctttttgcat tctgacgctc ttctccaagg cgatgatgaa
    12241 cgcaaccata gctgcgtatc aacaaggatt cctggcaaaa tatatattat tgatactatt
    12301 caattataag tatctacatg atagtacata ctaccttact actactccgc atatgctatg
    12361 atttatggag tggtgaagat gttcattcac tctagagcag aaaaggtgtg ccattacttg
    12421 agattcctac cgagtaaccc aaccatggtt gttactgccg agcagctgag ccgccaatca
    12481 ggccgctcat atatacgatg ctctgcaggt aagatggcta gacgagcaat actatcgtac
    12541 taagtgggtg agaatgagat ggtagagcca ttctaagcga gaacggtaag cgaagatgaa
    12601 tgctaaagct tgcgccagaa attgatatta attaagatcc gggttatgcc gcgatgcggt
    12661 gatgctagga acatgatgcg attcgcacga accatgcgat acgttgccag gtcccagcgg
    12721 ggctatccga acattaaatc cgagataagg atttatgcca actcaaggta ccacttctct
    12781 ttgctcctta agaattagct atgttatatg atccgcaagc tatgtttgat cacacatcga
    12841 tgtaaagttt cccacaagat ccagcgattc gtggccccgt ggaagagttc agtcatgaat
    12901 tggaaacacc taccaaccca aaagccctat tgggccgatg cctaacgacc cttgaagcta
    12961 ctctccaagg aaacaagctt taggctgacg gaacatagct tcggggagca cgccttccgc
    13021 ctaagaaacc gagcttgagt gtaccactag gggactttca gttgataggt gaaatctcct
    13081 acgcgatgct gacgagtcgg gtccaagttc gacctgactt aatctaatcg acgtcggccc
    13141 acccacaccc ccactcattg cgtaatcgga gaataatttc cagccgttgc gcacagataa
    13201 tggtggagag ccaatgatag ttgggtgtag tggagaggtg ttaattggta gggtgttaaa
    13261 agtggggtgt tcatgatcta agaacaaggt gctgatagtg taatgatgat ctaagattaa
    13321 ggtgctgata tagtgtaatc gtggcaagcg ttatcggtcc tagctatgtt tcaattatta
    13381 cacctaactg atttctttcc tggctataaa ttaaacggta gaataagatt tgccataagt
    13441 ctttataatt cagtcatgga attctaggag cctagagacc gtaccttgtc gtttaaacgg
    13501 tttagggatc aggaaaaact atattcacag tggaattacg gttttgcaaa accgcagagg
    13561 cctcctaatg ttttggtaag ggccaattca aggctaatgc aatgtacggt gaaaacaggg
    13621 ctgacttatg cgaacctcgc caacccgggg ttgctcttac tgcataacac atggatcaat
    13681 cttcaacccc tgtcttacct ttgctgacat tggccgctat gtccagctac tgcaattact
    13741 agatatatct gagcgcaagc taagaagggg acacgtccta tggcgcaacg tccaacgact
    13801 gctgtgcaca cagccaacat tcggacttcg ctctcgcagc ttatgaaagg ccgatgacac
    13861 caggaccact aatatttcgg tttatcacta cctatggttt ctccactacg cgagatcgtc
    13921 agtgaagctg gggggcccta tgtaaccata tgaagtaccc ggctctgctg gcttagtcta
    13981 tcccacatct tggtcctaca aggagagcag ttagcagggg aatcctatag caggtgctaa
    14041 gggaccacta tcgtactcca tatcttcgtc ttacaaaaag agcggtcagg acggaaatcc
    14101 tatgagcaag tgctaaaagc tcactgtcgt atttcccctt cctcctcaac aggcttgtaa
    14161 aagcgttaag tcttctgtcc ctccattctc aacataacgt aatctttgag ctcttatggc
    14221 actaaaattc tccttcaaaa agtgtcacac agcaccacct cagcaatgat acccgccgcc
    14281 aattgcacta cgtgatggat cccgccccca agctccccgt caagtacagg gcttcctgcg
    14341 atagatgcta ccttgccaaa gtgaaatgtt ctaaagaaag gcccacgtgt ccccgctgcg
    14401 agaatctcgg cttagcgtgc agttatagtc cgtctcaaag aacaggcaag tctcgtcgaa
    14461 ccaagattcg cgggacatta tccgctctac aggattcgga atcgcagaca gcgttttctt
    14521 cccagcctag tcccgtggtg ccaaccaata cttccatcca atccttcgag aggagctctt
    14581 tgcaaccaga cagtggctcc ccgcattccc agtcgaatat gactttggca acttggccca
    14641 gctcagaaac catcatgcat gatttagacg tcaattttct cgccccttgg gacgactacc
    14701 tgccaatatc agaggaagac aaccgtccca ctttccaaat ctcagaaggt ttgatgggtt
    14761 gtgctgccgc cattcaatcg ccttcccggg aacaccaagt tataacgaca gcagactcac
    14821 ccggtcagga gaacaatcat catacatgca actgcttcaa ctctctcatg catgccctgc
    14881 acgcgatgca gaaacaggtt caacatcatg tccttaccct cgaaactatg ctcatccgta
    14941 gcaaagacgt cactactcat ggcgagaaat tgctgcgctg cacctgcatt gaagacagta
    15001 ccctcaccat gctctttgcc gccctgattg ccaaatacct ctccttgtac aattcagata
    15061 ctatcgacgt cgtatgcttg ccttcgtcaa cctcaaccgc tgacacccct atcaattcat
    15121 cccgcctcac ggttggaaga cacacgattg acatggagga cgaggaacgc ttgcgtatgg
    15181 agattatgtc gatagagctg cagaaattga atacgttatt gacgaagttg cggggcaaat
    15241 tttccgctct accagtcagc tacgaggctc acatgtacga gactgtgctc aattctttga
    15301 ataccagact ccgtgaggcg atgagtaaat tacagcgaca aaagctgaag ctgatagggg
    15361 aggcgtgaag ctggtacaga tcttagaaag aggtgccaaa tagacgtcgc agttccaaca
    15421 tcaaatgata gaatatgttg taggagcaga gattagaata gacttcgtga catctactgg
    15481 tagtgggctt ttgtcacctt ccttttcttg tccttccttg gcttgaccga gtatgtccta
    15541 gctagacatg gtatatcttg gcgctcgagt cttttgatat ccaaatcgaa cttgtattct
    15601 tcagtctcta aaagagttct actctatctc tttctcgtct ctccccccta taacgtactc
    15661 tatgctaggc cccaacacca gctggtctgt aacctctggg ctctcagctg taaagatgac
    15721 cgtaattggc agcagctcga atggtttgta tcgaaattgc accagatatt caatgttcaa
    15781 agtggatggt tctttagctt ggcatggtct attcttcgtc tatacggacc caggtgtcgt
    15841 gtataacctt aacaaaactc cggtatcgtt ctatcacgca tctatcaaaa caatcaacag
    15901 aagtagaagc ttcgattcca tccagtcaat tttccgtgcc agctagctgc ccagctttta
    15961 ctcttactcg agaccttgtt tgatcaaaga agctatttca cggacctagc aaacaagatt
    16021 tggctattag taaacattac tctccagtcc aagccacgaa atgaaaaaat atagaacaaa
    16081 ggacgggtgc tcaccactgg ctgtctcatc atggtaaaat gattgcactt cagagttgca
    16141 aattgcatct tgccctcacc aagcaacaca tcccacccgt tgctaccaaa gtccgtccgg
    16201 ttatccagca accaacgcat actcttcgga tcatccacat gtaacggcaa tttcggatcc
    16261 tcagatttcc cacaaacacc atctcgtgcc cacacggcga aagtcttagg cgccttagtc
    16321 ggatgcatag ccaccggcct atagttgtct agagcgctga tggtggagcg gaaatgcggt
    16381 actagccaac taggggctga gcctttcccc gtgcccaaaa ggccgatttc gtcgaagaaa
    16441 ttgtgcaggc gctctggcag ctgttccagg ccaattgggc atggtgagtc aagaagaata
    16501 agtcgtttga tagcctcgcc ttctcgaatt agctgctggg cgacttcgta ggcaatgata
    16561 ccgccggcag accagccgcc gagatggtat ggccccttgg gttgacggcg ttgcacttct
    16621 gctttgtata gcgtggaaac gcctgggatg ccgcaggaga attgttcggg agtcttcatg
    16681 aatggacaat tgaggccgta gactgcgaca tccggcccta cggaggggat ggaggcatac
    16741 gaacttgctg agccagagcc gtcggggaag agaaatagaa tcttcttggc agtcttagga
    16801 ttgccttgta gtaaaagtga atctgcagat ggcaggttgg tgatttccct tgtacgaggc
    16861 tcctcctgcg ccaactcttc gaacctaggt atcgagagac ttggctcata tttgggacat
    16921 aaggtgttct caatgtcagc gatagagggg ttatcgacaa agaaatcagg agccacatct
    16981 tttccggtgg tctcgcgtaa ttgggctaag acggtcaaag acatgagtga atccatcccc
    17041 agcgaggcca gatctgtcgc gcctgtaatt tcctcaactg atacccccat ttcatccgcg
    17101 attatagccc gtatcgtgtc aaccatgtcc tggccatcgg cgacagatgc cggcgtgacc
    17161 ggataggtaa tctcatcaga agagtcatag tccgagtaga cttcgtcggg agagcttgaa
    17221 cccatcgatt cctgtgtcat ccgaactgca acacctgctg agttatattg tgtgaagtgt
    17281 ttgatgaaat ccgccacggt tgggcagtct gaaaatagcg aagggctgat atccagattc
    17341 aattcctcgc gtaaccttgc tgagattgtt agagtcatga gagaatcaac tccaatttct
    17401 tcaaagacga tatcgtctga caactcagaa actggagctc cgagttcttc ggcaacgacg
    17461 gctaaagcac gacttgaaat gatagtctct tctttttttg gaagtgcagg aaaggctgga
    17521 gtaggcattg ccttgggctt cgcattatct gcgttcttta aagcactttt tggtgtggct
    17581 gttgctgcag gttttcgtgt cgactctcca gggggtggaa ggaatgtgtt caacagagtg
    17641 cgagggatgc attgaaatct cagctcttca atgacgccta cgatctcgtc ctcatcaaac
    17701 aatatcacgt tacctgccat cattttccca ccggctggct gcatcttgac ataggaccga
    17761 tatgttttat ctcgttgtag aggccgtgcg aagcacatag attcccagcc atgggataca
    17821 aaaacttggc tcttttctcc aagtacctcc ctcacattga ggacgaaccc ggacaaatgg
    17881 cccaccgaat ctatccagta aggattgcac aagaagttga ggtcctcttc cttggtctgg
    17941 aagacgacct tagcagtggc ctcgtactcg tcgaaatcga gagcgacctc ttccatgcca
    18001 cggtagctgg cgtcatactg cacgaagctt ccaaaaagcg cataggccat attccgacgc
    18061 attttctctg ccgtgccatt aatcacaccg tccagaagag cctcgatccg aggtctaatg
    18121 agatagctat atcgttgcca gcttgatagc attgcttcag aatccgtata cgaaaccaga
    18181 catttagcat gatcggtctt cttcttgcct tcgggtgtaa cgctatagaa attgactttg
    18241 acttgtccgg tcttgatgtc tgcggagcca tgggcgcgta gaagttgttg ctcgctgcct
    18301 ctcgcaacaa tgagtggctt atcaacctcc atgctccggc agcttagagc cggcattttg
    18361 caacttggtt ttagcagctg gtgcaaataa ttggcaattg taaatgccat gtctgcgtac
    18421 agcgaagaag gacagagagc agtgccattg actagatggc cttggacagc tgccttgagc
    18481 gtaggttctg atatatctga ctcgatagtc acattagctt cactgtcatg aaccgtttct
    18541 tctatgactt tctgaacaga agctgtggat agtttcggcg tcatttcagg gctgtctgtg
    18601 atagctttga tgcttccctt tgtcagacac cagttgccgg tgtaatcgat ccaataattt
    18661 tttagatcga aactgtaagt tggcagacgc aaaagccgct gtgctgaatt gaagtctctg
    18721 tgatactcat tccagtcgat atcaaggcca ctactataca acgaggctaa actgctgctg
    18781 atgaccttcc aggagtcctc attacgacaa agagagggta ccgcagagat ggctggatcc
    18841 aagatcttct tgaccatacc caggcagacc ggatgtgggc caacttcaac ccagacggtc
    18901 tttttagaga tgagaccgtc gcgaaagccg gcatcaactc ctttggggaa atttaccgct
    18961 tctctagcat gacgcctaac gtaggctgcg ttgaatgagc ctccactgac gattgcactc
    19021 ccgagaagag gggagagaac gggaatagat ggagcgttga aggtcacacc gcttgcgatt
    19081 ttctcgtaag tatcaagaat tggatcgact tgcgcgacat ggtacgcgaa cgggagccgt
    19141 aatttggtgc ttctgattcc tttgcgagca agctcttcag caagctggtt gatttgatcg
    19201 ttgaaaccac cgaggactgt atcactggga ctgttgatgc atgcaatttc cagaccatag
    19261 tctgccatgt agggtttcac agagctcaca gagccggcga cagccagcat agcgtgagta
    19321 cctggaatgc agctgtttac aagctcctgc gctcgtttgc caaccaagta tatcgtgtcg
    19381 cttgccgaaa gtacgccggc agcgtttaaa gctgcatact cacccaggct atgcccaatc
    19441 accactgatg gtactacgcc ccaagagatc cacagccgtg ttagcgccat ctggacgcag
    19501 accaaaccta gctgcagtat cacgggtgac aggtcggata catcaattag gctaccgtca
    19561 attagagagc gaaaagatgg aaggccttga gactgagcta tctcgtcaaa atgaaagata
    19621 tctgatcgga actgactaga ctcttcgaat agttgcttgc ctaaaccagc atagtgtgag
    19681 ccttggccgg tgaacacaaa ggcaacgtca cgcatgctcg gcgctatagg agagatgtct
    19741 ttattcaata atgaggcgag cgactttctg attgctgcaa gacccggctc ggccacagct
    19801 acacgataat tgtgatgtat tcgacgagcg gtggttgtgt acgatagact tggtaatgcc
    19861 accgtcggat tatcattgat gaagtcaatg aggcgctgga ggttgttgcg caaagacgat
    19921 ttcgatttcg ccgatagtgt cacgatgtgt gtcgatcgtg ggtcttgagt atctggttga
    19981 gagattaagg gggcgtcttc taatatcata ccagtattgc ctcccgcggc gctgaagttg
    20041 ctcacataga ctcgtcgtac tcgcccatta ggacgtggcc acggtgttac acgtagaggt
    20101 atatgaacat ttcgagcttc gagatcttta ggaaaccctt gattcatgtc atgtttgatg
    20161 ccacaatttg ggggaattgc atttttctcc atcatgagca acactttgat aagtgcggaa
    20221 actccggatg cggcttcacc atggccgatg tttgccttga cagccccgag gtggagcggc
    20281 tggtcagacc gccttttacg gctggggtca gcaaatatgt tggtaaccga ttccatttcc
    20341 gttccatcgc ctgcctgagt tcccgtacca tgcatctcca catagcacac atcatgagca
    20401 tcaatggcag ctctgttcaa cagctgctta tataggtgtt gttgcgttgg tgcatgcgga
    20461 tgagtaatag atatagcatc tgctgaatga ttcgttgcag ttgccaagat tacaccaaga
    20521 atattatctt tatcagcttc agcgtcttca agtctcttta aaacaaccga ggcaactgcc
    20581 tcgccacgac agtacccatc agcttcatta tcgaatgtct gacagttacc tgtcttcgag
    20641 aggaattgtc cacgacttaa gccactgaat atatcaggat tagtaagcac gttcatgcca
    20701 ccggtaactg ctgtatcaca atcgccagcc cgcagcgagg tgacagccag ttgcagagct
    20761 gcgaagcttg acgagcaggc ggtatcgaca ctgaagcttg ggccactgaa tttgaaatag
    20821 tagttaattc tgcccggagc aaatgcacgt actccaccag ggatgaaata ggtatcgatg
    20881 tcttgccctt cctggatttc tcgccaatcg tcactagtct gaccatagaa tgtcccaaca
    20941 cgatggagct tcgtggacgc ggttctgttt gggacaaagc cggacatctc aagcgcttcg
    21001 tacgccgtaa gaagtgcaag cctatgcatg gggtcggttt gagtggcctc tctgggagac
    21061 atacgaaaga agcgaggatc aaatagcccg ggttcgtcca tgaaacaacc atatggagta
    21121 tgactggtgt tcttccgatg tcctgtggga tcgatatggg cctcgtcaaa ccgatctttc
    21181 ggtattcgct tgtgcgtatc agtgcccttt tcgagcaact cccagaacaa ttcatgattt
    21241 gccgcgtttg ggaatcttcc tgccatccct acaatggcaa tgttggagtc cgtaaatttc
    21301 cccgatggtt ggcttgaagc ctttgtgtag gtagatgccc agaaggaatc gtccagggac
    21361 gtgacataat cactcttgcg ttttttcagt gacgcaatca gacttctggc cgaatcgatc
    21421 gagcctacag ggaaaacttt gcattcagac acgccaattg cttccatctc cgagcaagtg
    21481 ccttcaatga catgattcca gtgaagcggt tttctcagaa tttcttcgag tgcgacctcg
    21541 accaggcgaa aagtatccga tgctgtgatt aacttgccag taaatgacga gaaaagcggt
    21601 actcttggtt tgtatgaccc taggacttca tgaaacgaat gtagaagttg gtggagagtt
    21661 ctttcgctgt ataaatgatc ggcatggtac ggtccgtgga cgggtagttg gacttgccta
    21721 agggatgcaa acgagggaac tgagtcggcc agcgtttgca gtgtggaagg gggtccactg
    21781 atggttagcg agtgggaact gacagcgctg atgtatgctt cattcaatgt tgagatgttc
    21841 tatatttata tagtcagaat gtgtactcta aagccctggt ctggggtcta accttgtcaa
    21901 tgtgaaattg tctgagtgtg gccttcattg tgtcttcact cgactcggcc actgccacgg
    21961 accagctctc ttggcccctt ggtccttgct gtagccgttc tcttgagcct gctacaacca
    22021 ctccaactcg gaatgcgatc cgcaccaaag cggtcccgag agttggcaaa tctgaaaaac
    22081 ttcggaacga gcttgcaact atagcggcga gcaatccagt gcatagtcct atgattctgc
    22141 tgttgaaaga atcgatacag tcgggagtcg agtgtacata gctggaaacc aagtcaacaa
    22201 acatctcaca gaaacgatgt ccttgctcac ctaatgagac aagctatttg gcatgtagta
    22261 caaatggcac tctcaatcgc tggactcgat acaccagact cgctgaacca ctgcacaaga
    22321 tctaacaggg ttgaaaaact cggtattgtc tttcgtacga gacctggttg ctgagaaatt
    22381 tcctccctca gagcgacgtt tgctttttct agaaaggaag tcaaaacggg gttgtccttt
    22441 tggcgtaact tcccgatcag gttgctatta tagtcggccg tctggtcacc aaacagaaag
    22501 atgttcatct taagcgacat cttttaacac aataagggaa agagtaacaa gacgaaacca
    22561 agatattgcg gtgactgatt ttgacatgaa cggtttcgat atatcttata ctgagcagac
    22621 taagagacct gaaggagcct caactcagct gattgagggt aatcttaccc tgcacagtaa
    22681 gtcggctgaa aacaaaaacc atgtgttgca ctaaagagac aactcgcgca ggcaatgcta
    22741 tttgggtcta tattacgaca ccatgacaac tcacccaggg tcggacaagt ttgcccggat
    22801 gagagcattg cttaggtcgg gttcgacccg gctcgatcaa gccaggttgt ccaaaattgt
    22861 gaaaagccca cccaaaaccc gttccattgc acggtctgga ccgtaagctt aggcatgata
    22921 gagccaacaa actgccggtc gggctattct gagcatcctc cttcggtgat accatggtgt
    22981 aagacaggtt tcagctcacg atcatgtcgg tatactagta ggaccgtaga ccggggtcag
    23041 gtaccctcca tgcatgtcgt gttgggctgt atacaatcgg cggtgagaat aggcgagttt
    23101 ccttgggtcc acaaatctta cggagaatga tctcggtccg tagtgttaga cgagcaacat
    23161 gtgcacagcc gactagacat gaagcatagg tggagcgtag agaggatgac aacgatcaat
    23221 aagactgaga cgctggtctg actgttcttt ccacggcgtt gtgggtcaac gttatggaag
    23281 atcgtataca gtagcaagga gcataacagt cgccactaag ttctgtgttc ccgagacttc
    23341 ttcttcgctc tgaaggactt tccatcaact tttacatctg gtaatcattg ggcccatata
    23401 agctgctcag atggcgctcc ataaaaacgg caatatgtac ggagaatgac acgaaaagtc
    23461 ttgatttgcg ctaacttcca tggggatagc cctaacccta atcgtggata tggcccctgg
    23521 agcatgcccg gtggccccgg ggtagcggat actttgggcg gaaggccccc agttaggagc
    23581 agtatggggc ccctagattg gccctcagcg ggtgttgtcc aggcacccct ctaagggcat
    23641 gttcataggg ctgaagtctt ggcacgccaa gactatcagc gccaatcaag acagccgaag
    23701 ctaagccggt agggctgtaa gtgccattac caagagtcga gacttcagcc ctataggaat
    23761 accatcaaat ggggtgtcta cttcgtagac atctgccgct cgggcgtaga taatagcggg
    23821 cctcaagcct aatggatagg gcctttgggg cccagatccc cttgatcagc cgctaagatg
    23881 ctattatagg ggctccttag gaccctgagt ctccggcact ctctaggggg gacttgcatt
    23941 gggttagact aagggtttac caaaggatag cttggcacac caagacttca gccctgggag
    24001 ccccctaaag gggtggccta gacagctgcc gctcgggcgc taccaatagc gtacctcaag
    24061 cctaatgcac atggacctca gggtccagct cccttataga tggccgctaa gacatcggct
    24121 tagcggcgcc cctgatctag gtcaccctca gggaccagca gcaggttagg gttggggttt
    24181 accaaaggat agcttagcac aaatcaagat caacaatgtc attctccgta caagtctgat
    24241 caatttctag agataattga tgttcggatg agtgacatgt acttacttca cctctaaccc
    24301 cacctgtata gctagtacag ccagtctgcc ctaggtaggt aggtaggcat ctgtccctta
    24361 gacggagagg gttccaaaga taggcttctg ctccagaaaa tctatatcgc ttcccaccag
    24421 gtccatcaac aaggccagtc gagcagtggc tgcagtacca gcaaactggt cgtcaggata
    24481 tacatctgtg aacagtggag tgctcgcagt atcacagatg acacaattta caagcaaaag
    24541 aatatcgaaa ctgccattta tatagcaggt ctacacttgg gatctattaa ttggagactc
    24601 aacattgtta gttttttccc gcacagggtt ttagcccttc caagttttcg tgtagcttcg
    24661 ctatcgcgct ctccacctgc tgatccaaat cctcatgcca tatccaattg aatctctcat
    24721 tcaagttcgc cttaatctta tccaggtcct ccccggtact ttcaccacgc atcatgcaaa
    24781 tttcgccatt ctctctgctc gtttgaacaa ccttgagcgc ccggggccgc ctgatggcat
    24841 cgtatgccgc aaaagcatgc tcaacatgtc caggcaatac gacactttca tctgcaagga
    24901 gactgcacat aacgagcgcg tcttcaagag cctgtccaca tccggcgcct tggtgtggtg
    24961 tcgaggcatg cgcagcatct cctatgaggg caaagttctt tttatagaag gtggagcatt
    25021 cggggtggtc gaaaagagcc catattgatg gcttgtccat cagcgagatt actttctgca
    25081 ttactgggcc acagccaacg aagtcccttt ttagtgcttc agagttggaa ggaatgaccc
    25141 attcgtcatg ctcccacttc tccaaggacc gacaagctac caggttcagt aaagtgccct
    25201 tctcgaccgg atacgtcgta gtcaagcaac ctggtccaat attcaccatg ctgttcctag
    25261 caaattcatc accaagaaca gccactgccc tttccattgg aaccattcct cggtaagcag
    25321 attctttggt gtattttggg catgcttctg cagagttctc cccaaagaaa atctgcctgc
    25381 atcttgactt gatcccatca gcccctacta caacgtccgt gtcgacagac atgccgtcag
    25441 cgaacttcaa aagataccgc ccatcctctc tattttcgat atgggtcaat ttcctcccca
    25501 tgtggaaggt tccatcgggt gtgagagcaa ccaggtcttt cgcgaataaa gttcggtgca
    25561 cactctcctg tcccgtgttg gcacaaacca ccgaagcgat cagctcccca ttcgtcaatc
    25621 catttcgata atccatgtat gtggtcttct tactgtccca tccttgtcct gatgagcgtt
    25681 tcgcaaatgc ttcgcggata gcaggactga tcttctccat tgctgccatg gcgttttttg
    25741 caaaaaccag tccggctccc ccgtccgtcc agctacttgc accctcatag acttgtactg
    25801 agataccgcg ctgtactaag ccgattgcaa gacagaggcc gccaagacct ccaccgatta
    25861 cagcaacctg gaattgcttt ctaggagtag tcaccatcgc tccaacactg ttggggaggg
    25921 tatgtcggag tcccatgtcg ctgatggtat tctcaaattg ctcaggaacc aattgttgca
    25981 gaggcgatga atgaagttaa gcttgaggga gctagtgtag cttactggtg gacaatgtcc
    26041 agaatctgtg tgtatgccta ggaaaacatg taatcgctga cacgtacagt cttcagcagg
    26101 catggtgtct agcccaccga cgagtgccat cctgtccgtg tcccaatcct acctattcac
    26161 cgccctttgc gccgaaggaa gggtcagcaa tttccatatc ggtgtaatca ttgtttgact
    26221 gagagtttca accctcggcc atcggtcatc gggtcatcaa tctagcaagc catgagactg
    26281 ctctaccctg ctctgctccc gtggcgatat gcattttagt cattcattaa gctggcctgt
    26341 tcgtttaaca cgcgcctgtc aattacattt ttagcgttac agcaattcat tcgttaggcg
    26401 agtcatagat agtttatcag caatttatga atccatatgc cgacgagagc atgtcacaat
    26461 tccagatctt cgccactggg gttgatgcct aaattccccg gtcgttgacg cctggacacc
    26521 gctgggggct ttccgctaag ccacccagtc attttcgtga aagccctaac cctcaatttt
    26581 gataaagttc ctggggtatg cctgtgtatt cggggcactg tagcgcccaa accatagcct
    26641 tttagttggt gctttcggcg aagggtcttc gaatattggg tgtttagaaa ttccgggagg
    26701 cccgaaggcc gctattagtg gcgccgaagc gggtgttgtc cgggcgcccc tctagcggag
    26761 ggttggtacc gctcttggca cgtcaatatc gtcagcgcga atccagacgt accttagcta
    26821 gtatactttc actatccgtg tattcactga ttccagtctt tcggtggaag cctcatccac
    26881 cgaggccggg gagttgaccc ttgaccagct taaatatggc ggatagcgtg cggcatgctc
    26941 atcaggcgcc aaacttatgt agtacatagt aatgcaagat gcatcccgaa cattcactga
    27001 agaaccccaa tttcccatag ctttgggcta tacagcactt tgacttgtgc ttgttcgatc
    27061 gaaaacgcaa tgcctccaaa tccggcagca gcaggtgcgc aggttccata cccacttcat
    27121 aactaatcca acagttgtct tgatcccatg tgctaagaag gattctaggc ttcaatttca
    27181 cgtctacact aagaaatgac acctatccgg ccattgatcc catcaagatg gatcttcgag
    27241 ggaagtgtgt ctttgtgagt ggagcttcga aaggagtcgg tcgtgcggcc gccatctctt
    27301 tcgtcaaggc tggcgtagca gcaatcgcaa tcgcggcacg ctcagatcta tcctcacttg
    27361 agagagagat gcacgaagct gcgaccgcgg ctggcaagcc aatgccccac atcaaatcaa
    27421 tccaccttga tatcctggac cctcaaagtg ttgagcgtgc tgcacaaatc acatccgaca
    27481 cctttggcag actggatgtt ctaatcaaca atgcaggagc gatggaagaa tttaaatcca
    27541 ccctcgatag cgaccctgac caatggtggc agacctggag cgtcaacgtc cgtggcacat
    27601 tcctgctaac gcgtgcacta ttgcctctga tgctcaaagg cggcgacaag caaatcgtca
    27661 tgctctccag cattggtgct ttcatgccta ccgctggcgg ttcagggtat cagatcagca
    27721 aacttgtgct tctgcgctat acagagtatc tgaacattga gtacggtgct caaggggtgg
    27781 tagcatatgg gctgcatcct ggagccattc cgacagagct tgccctcaca atgcctaaat
    27841 atctgcatgc aaagttgatc gatacgcctg agctcgcagc tgacacaata gtcttcttag
    27901 tctcggagaa gagggagtgg ctgagaggga ggtacgtttc atgtacgtgg gacatgccgg
    27961 agtttcttga gaagcaagaa gaaatcgtta gcgaggataa gctgaaaatc agacttgtgc
    28021 tctgaatctc ctatttttag cctaaaggtc cagataatgc ccagcatgct tggagtgtag
    28081 gcctctttta ttcacaaggg tgatccagct gaatccagcg gaaaagtctt gcagagtcaa
    28141 ataagattcc cagacgcgtg ccttgaatct ttgaaccgtc tccgacatga ggatagacac
    28201 tgttaagtag cctcttcctc tatgcaagct caaatatata cctgttgaac atataatggt
    28261 gcgttatgta gggttttaag tactaagtcc aagagcggtt gaattggccg tataacggca
    28321 ttagctgaga tgaaaactat agctcaagac tcttcttgcc tacatgctcc tccatgtaag
    28381 acagaatgag acggtatctc gttgtttgct gtgggtatct gtattgcaac ggtttccttc
    28441 atgctcgggt acttggtgat atggccaaat gtactggcat tcgcaatgtc aactgctaat
    28501 atgagcccat atctgccacc gtggattgtt gctgtttgtg ttgagtttgg caaggagacg
    28561 accgcttctc cagccagaaa ggcgacccac ctagaattga aaagagagat gttagccaga
    28621 tcagtccaca tgcattgtaa atagaattga aggctgataa ggctgggttg agataaggag
    28681 atacccactg gactacaggc gcgttatgca gccctccgtc aaactccgcc ggaagtagcc
    28741 cgtagcttgt cgcacccgtc tctcccagct gagcaaaaac agcacccgca gtccccgcag
    28801 cggcagacgc gatgaagggg gccgttaatt gccagcattc gataactgac tctttttgcg
    28861 cattggccgc gatggtggtt atgttcaatg tcttgaggtc agttgctgta gctgtaattg
    28921 gggtggtctg gagaagaaat ttaagactca aaagaaggaa aatgaaagcc agcggcatag
    28981 tcaggattac agcggttgac gttcggccta aatttttgat tattctgctg tatcgtggaa
    29041 tttccatgcg gtggcacaga ctaatcggga gatatccgag gtatcgagtt agagaattaa
    29101 ggagaggaag tcgtttgggt gtatattggt acatatactt aacaatttag gcggtcgaat
    29161 tatcaagact cgtgcgttta gagaggtggg actgcatgat gccgtaaatg gctgacatca
    29221 tcttacatac tccctttctc gtaacatttg aagggcacgg aaggagccat atagcaagta
    29281 cataagaaca gagatctcaa cctaatacac tattcttacg ctgtctagtg cctaagcata
    29341 accttgtgct tattatctat tgaacaaagg ccgcaatgtt tcagcatcgc ctttatatgc
    29401 aatcacttcc gggctgtgcc taagaggttt agccttacgt atgcagtgac cccgctaatt
    29461 ttcagctcgc agctgggtta ctggattcat gtctctcgct ataaggagtg cttcccaagt
    29521 ccctacctgc gatcgtaggg gaccggaatg cccgcaacga tccctctaat ctgtatttgc
    29581 caactccagt caaggacatg atgacctcaa acgcacagtc gtatggctaa tgatagatgt
    29641 ttgtctggaa taatagcccc aacgatcaat taagtttatg cgtattgccc tcttgtttga
    29701 gtggtcacat ggggtacctg cgagctgcac ccagcctgcg catgcagctt actatgccat
    29761 accctgtatg gctatcgatc tgcacacgtc acatgtgtcg caccatcctt gacatttgct
    29821 ttttggccag gcattaagta ggaatgaagc tgtatccttg gctggtagga ttccccttct
    29881 tcgggttctt ccatcagctg tgtatcaccg ccaatcaagt aacttgcttg ggacgcatcg
    29941 atacgactga aggatctttg agaggcgagg actgcaggag tgccttgggc tttcgggggc
    30001 cctgacgggc tgagaagcaa tgtagataat cctcgagaat tattctcgtc ttcttaggtt
    30061 tcatttaccc aactgacata gtaggacgtc ttaagcagcc tcgccaacgt cagataggaa
    30121 gcttcttgca agtctgaacg tgtatgaatc atggcgaacc catcttcaga cgcaaatctc
    30181 attccagcaa tgccagcacc accagggcac cattcccagc tcatcaaccc accctcacag
    30241 aattatccca ccatagtgtg cttggtactc gccatcgtaa tctctgccct cttcgtggct
    30301 gtacgcttgt atactcgcca gcgtgcaaca cgcaaattgt ggtgggatga ttgtattgcc
    30361 ctttaaaatg ttcttaccgt gactttggtg ctgacgcctc aatagggaca tgcctattag
    30421 gatggatctt ccttgtcgcc ttggctagtc tactcttcga aggcctagac tatgggggcg
    30481 gcagtgactt atggaacgtt tccaaagcca agtacacggt cttcaagaag gttagcacac
    30541 acctccgaaa acactgggta gttacaccat tagttgtgga gctaagacag aatgccagct
    30601 attccgagac atcgagattg tcgctcgcat cggtatgttc ttcacaaaag cgtctatact
    30661 cttgttctat cagcgtctct tctgtacatc gaatataggc cggaccccta tctggtggtc
    30721 aatctggttc gtcttctggt ggaatctcct ctatgcaatc gctcttgtcc tggctgtggc
    30781 tcttcaatgc gtcggtaaag ccgctttagt agccgagggt aaagagtgtg tggacggata
    30841 cgcagtcttg atctgcgcaa gtgtgatcaa tgtcactacc gatataatga tcctgattat
    30901 cccaattgtg gctgtctggg gtttgcacat ggcagcggag aagaagtgga gattgactgc
    30961 ggtattcgcc gttggtactc tgtgagtcca ttttcgaatc cggcggaagc tggtcgtcga
    31021 ccaagttaag ctaatggttt ctcacatcca gcggtgtgtt ggccagtgtc gctcgattag
    31081 cttaccaagt cccggaggca aaccaagcta atcaaaccat cattgtgatc attctgtcct
    31141 tgatgaagta cgccagtctt caccacgtct tcaatccccg gctaactgcg agtgctccta
    31201 acagcgttgc tgaacaattc attggcatcg tagtttcttg catgcctata ctcccagcct
    31261 tcctgcgtca catctccaag cactcacagt cgaggtatgc tggtagtagc ggcaagaaga
    31321 atatcagttc catactgggc attcagagtg gcagctcgaa gacttcaaaa gctcagccca
    31381 gggacccata tccgcttgat gttaccagag gctatgagga gatagatgac gctgaggcgc
    31441 atatgcaggc gacgagggtc gagggcaatg ttacagatgt ggagatgtcg gtgtttgttg
    31501 accatacttc aagttgaata ttggcaatcc gtggacaggt catgacttcc agatcggata
    31561 ctcagatgat cacactgcaa gtgcacgccc ggagaggaag catcgacaca cgttgaacct
    31621 gtatcatggc atagaaattg aagtcgtcga gcatgtcata ctcgacacac gagttgccat
    31681 catagacgaa atttatgctc ggaaattttc agggttagtc taaggtaggt agatgttgaa
    31741 acccgcccct agagcttagg tcaataggtg cggatgcccc tactgctacc ctcgcgggat
    31801 acatagacat tgacatccta gatctaatag gtagcagtcg gtgggggtgg aaggggaagg
    31861 attctaaatg gtgggaggcc cctgctactt aagctgatcc gctgactaag cgatccctgc
    31921 caatagcacc tgccttctac ggagaatgac aagagaatgt cttgacctgc gctagtatag
    31981 gataccacac agcactagaa gtacattctt agccccagaa gctgccccta cagctgggcc
    32041 gctaacagcg ggggtagccc ctagaggcac ccctaagtgg ccttagaagg gatgctgtaa
    32101 gggcactctc tgtggcatgg cattatggac ggcactctgc atagtatgcc acggggtcaa
    32161 gacttatctt gtccttaata gacccgacaa cgagcaattt atcaaataag ttccatttag
    32221 aaacttttaa actaagtaat gcttggtcaa ttcagatcaa ttaacaagtt tatcagagtg
    32281 ttgtagattc aagaaagtaa gtctcgagct gtagagtgcc aatatttacg tcccccacta
    32341 actacagagt acaggatcaa cctcaccgcg agttctactt gcagtgctcc atcatctctg
    32401 ctctaacata accacttctc ccctgatcga ctcacgagag ccctgtgttg tccttgcact
    32461 agaacccttt atctcatgcc cagccgcttt tctgcaccaa agatttcgtt gcgcttacgg
    32521 gtaggctcaa tagctaacac agatatggct cccagggtag tccgtagtaa agacgatcct
    32581 cattagacaa tgatgactgc ataatgaagg ctgctctagc ctcgccaagg gaacgcaggg
    32641 taaaagctac tattgaaaga atataacatc atgttctaat cagcgttcct ccccagaagc
    32701 tgtactggga gaactcgtga actcgtaagt atgatttctc acgcggtagt gaccatctcc
    32761 gctcttctcc tccacactct tggagcacac acacaatcca taaattctac tactccatca
    32821 tcaacctgta cctcacccac cggcttcgcc aacaccgtcg tcttcgcccc caacgccctc
    32881 gcaacaacca accaccagat ctccccctcc ttcgtaacca cccacgccat cgacttcacc
    32941 gaaatcctca acatcgccat ctcacaagcc gcaatcgcat cattctgcct tgacaggtgt
    33001 attgcctatc ctggtaacgc gaccagtgac ctaccctgct taagcttcag cgtggatatg
    33061 ggagagccgt acccgccgaa cgcgagcgat acggctctga ggtggttttg tactactttt
    33121 gatgcggcgt tgagtccagg gttgtatgag gcgattgagg cggagagtta tatgcatgct
    33181 gtgggggtga atagggtttg tgaggggagt ttcagggcgt attgatgggg agagtgcggg
    33241 tttggatgct ggtggaatgg aagagcatgc tgtctaggta gttctaagct tatttcaaaa
    33301 acgtgttcaa tgatgcgaat cgatcagggg agaagtggtt atgttggagc agggatgagt
    33361 ggtgcactac aagtagaacg gattggaaac acagaaatga tggctattta cttgatttaa
    33421 atgtttctgg atgaaaatta tctttgaatt ttttggattg ctggaatgat gtcatcgtcg
    33481 atcctagaga aaaagattct ccacacggat attggcgtag agacactatg ttgagcttaa
    33541 atttccacta tataacactt ctgttgctgt acgtgacggc tgtcttttct ggttctcatc
    33601 acggttctcc ttcggagatt cgctcatttt ccagagctct cgcctcttgc tgcacaatcc
    33661 catctctcgg caaatagatc ttagctgccc tcatcaaaat cctcatgtcc gcaatccttc
    33721 ccaacttcct ggaagccagc gcagtcctat aaaaaatctt gcccatagcg tcatgagccg
    33781 ggaatcgctg tgcccaagtc tcgccaagcc acgtttgtgg atcctcgtcc ccaaaatcgt
    33841 cagcttcgtc tccagtcaca ctttgccgga agatcacaat gcttctcttg ccccagaagt
    33901 aagcttcagc ccactcttct aatttcaagt acgccagaac aacattagcg acgagctgta
    33961 cgcgcaggat catgcgcacc aggtcaccgc gcatgccctt gtgaggtcca gagaggagtt
    34021 cccggatgta ataaccgtcg gcgtggatgg aacgaaggcg accagagacg gtaatatgaa
    34081 tggctgcgaa tgattcgacg taacggtcaa gagcctcatg atagaggcct tcctggagca
    34141 gcttatttcc tgcctccttg agctcaaaac ctttgtcaag actttcctcc ggagagggat
    34201 ctgggacatt acgctccttc tgcaaagctt cttcaactga gggaagcagc tttgccccat
    34261 gcactgaaaa tgtgtgaagg tttttgatca taccaaacgg tagcagaagc ttggtttgaa
    34321 gtgatttggg tatcttccgg tttggaacgt gcggatcctg aatggtgagc ttcaaacgca
    34381 aatgctggtt gagcccgacg tgatttaaat tggaaaagtg ccacattttt gtaaaagctt
    34441 ctagatcttc gaggcaaatg agcatgctga agttcctatg atgctgaggg taaggcgtag
    34501 caggcgtatc gatgaacacc cacagatgaa agtctggaaa ggctgctgct acatcaccag
    34561 tcatcacgct cggaactttg ccatcgcttt tgatatggtc tatcgcctct ggccatggcg
    34621 tcgttatctt gacgaagacg ttatcttgga agactttctt ggcttcccag tataccatat
    34681 gattggcgcg gaggatgtct agatggaact tgtatgtagc aggctcctca ggacacgaag
    34741 gctcacatct ggagtttgct gtggacagta tttcgccgta tatttgctca cgaatctccg
    34801 ctgggaagtc aagaaattgg atagccatag tctagatccg ccaatgtccg aaacagttgt
    34861 tctgtagtga gcttaagata aacaagaaat acgaatacgc tgtatgctac actagaataa
    34921 ggaaatccaa gaattagagg tcaatgaagg actatcgtct actatataaa atcacgttgc
    34981 tgacaggata tgtacacctc gatgatgtaa ataaaggagt tgccgaggat ttcgacgcgg
    35041 ggcattgctt agtcagcttc atgtagcctc tggcctatca gcaactgctg atcaaaggga
    35101 accaggtctc agtctactgg actatcaaaa gagatattca ctgttcttcg ggttgcttca
    35161 tcatttgtaa atggatgaag gcctactatt gtagcactaa aagtctcctt tgaaatatat
    35221 attacttcct attgatcggt atagaattag tgtagagtct aggaagctct cctatatcaa
    35281 atcagaagca ttgtgctatt cacagtgcac cctctcaagc agcctgctct tgcagccttg
    35341 ccaaactctt cgctgtatcg ctaattgtct ggtctaagga ggtgaaatgt atgcccaaat
    35401 cgtcccgagc atagctattg tcaacagcgt atgtgcgtac cttcggcgtc gaagtaggct
    35461 cgggaatttt atttgcatac tctggcagcg tccttttcaa gatctcacaa acatccgagt
    35521 actggaaatt gccagatgtg acgagccatc gactgcttcg aggattctca taagccttca
    35581 catgggcctc accaacatct ctaacatctg cgaatgctgt tcggaagact gttcagcatt
    35641 tccaccaaac tgaattataa tactccactg cttgtagcac ttacctggaa aagccgtttg
    35701 ccccacctcc ttctgacttc cattcatgaa gcgaaagatg tcggcgctgc ttgtgttcaa
    35761 gtggtccaag cttgcatcat gatccaatgg cccatacacc atcggcgggc agatggttgc
    35821 caggtcgaag ttgggtttct ctgccttcac gaaatcccat gcagctttct ccgcgaatgt
    35881 tttgctcgca cagtatgctg tacctcagtc cccactcttt gcctgttcat acgtgactgg
    35941 gttccaatct ttctcgctgt aggtatatcc cggcctaatt ccttgcactg gatccactat
    36001 cgatgcgaaa cttgacgtga tgacgacgcg tttgacctga ggtgcattct tcttgatagc
    36061 tttgaggatc tccgttgtac ctttgattgc tgggccaagc aggtctcgct cgttattgtc
    36121 ggcttgcatc tggaagggag aagcagtgtg gatgacgcca tccacacctt tgacggcttc
    36181 gtcaaaagca ccaggcttgg cgacgtcctg cacaatggca aagcttaaac ggctattgtc
    36241 gccgttaaga agatgtgaat gtgttttgcg gactttgttg gccgaggctt cgctgcggac
    36301 agtgccccgg acattatagc catgttggag gaggctgttg aggacgtggg cagcgacaaa
    36361 accggaggca ccagtaagga ggataagttg aggtttgttc ttgactgcgc tcatgatgat
    36421 ggtgtggagc cggactcgtt gggatactgg ccatcatcct taaaggctca gagcacgata
    36481 tatcaattgg cttccgcctc atccatcgtt tcgtcacgga ttcgccattc ttgttgatat
    36541 catcatgacc gcggcagggc gcccgcggac ttagccgcct gggtcatcca tggttgttaa
    36601 tcttcctgtg gagccagcgc tacttgctga ctgtaaactt tgcaatctag gtgtagatag
    36661 aacatattgg aatcataaca ttggatttga gaaggtgaag ttcatgacta atcaatcctt
    36721 ggcgcacgta gtattgataa taattcacct tcttgaccca ccggccattg atcaagatac
    36781 tggaccagta ggatcaccag aatattttca attttaagct gtgtagtgga tactctgctt
    36841 attgatctgt gacctagacc ggcgacccgg tagactagcc acttgccgca actgccactg
    36901 gcatatctga tcacaaatgg cctacctcac tctcacaggg aggagctact tcaatgctaa
    36961 cgtaggaggt tcagccatag gcaatagctt tcgtttccac ctctaatgat gaattggtcc
    37021 cgtggtcact ttctttctga acaattctac cggattaatt gaattaactg ccaatatcct
    37081 gagaacaatg accaaacgac cggagtatgc aactggagag aagcgatcaa aatgtcagta
    37141 agactctggg gataccaggc aaattccagc tttctgggaa ataactcagt cttctgcaag
    37201 caatctgcgt tcattgaagg ccttatccat agcttgttct gttggaagtt ctcactgcgt
    37261 agatgctcag cagttgacgg aaaccccata atgactatgt ttcgaagaca ccttaatgca
    37321 ttccaccaga ccttagcctt ttcaagcttc accctacata tgtcaaactt ggagccttag
    37381 atggcgcagt caactttgca cctactccca cgcatgttaa tcccacagtt ctaggcttcg
    37441 tgccacaaaa agagaactta ccaccaatag tagcagggtc caaatttacc ctcataatag
    37501 ccctcagtgc aatctggatc gttccatgct tcgaagacag tattgccgtc gtcaacccta
    37561 cgataacgtc aatatacaac cattgtcagt tggcctttac cctcgggacc tacccaatga
    37621 gtgggtaatc cggtataccg tcaagggttc cctcatacac aacgaaagca gtcccaatac
    37681 gagtacggaa agtcatgaac gttccatccg cacagggtac gctatatcgt cctagcggct
    37741 gcgtaatgac gggaaattcc cagagacctg caccattcac gaaagatatg gagcaatttt
    37801 gtttactgta gttgtctggg tgtgtttgta tggggtcagg aacccaatgc ggcggagacg
    37861 aggaggtgca cacttgggtt tggatggtgc aaggcggagg tgtaatagtg gaaattgctg
    37921 ggctcgtgga gctcaatcca ttgggtatca ccagcgactg gttgacggtt aagctttgaa
    37981 caagggatag acggattaag gcaatcaaaa gaggttggat gtacaaatca atgcagcgca
    38041 tcttcgttat tggggtaaaa atgagactga acgaacacat gtaagtacat gcatgaggtt
    38101 aggcgcggcc ataacagaaa taggagcgta agcaatgacg cagaacttta agcgcatcag
    38161 cgcaagaaag gtactgagac aggctgtccg gaagtttcaa atcttgaaat acgcgaaacc
    38221 gaaagaagag ggctgagcgc aagtaaactg ttatcagaac cgatagctat gtgctggact
    38281 atcaccttta cttcctctca agccgaccca cactaaatca catccgcctt cgacaaccta
    38341 catactttcc ttaggagcgc cgccgagcaa gatctctatg cagtgtatgc tccttcatga
    38401 aaagactcga tatagtgccc agtacggcca gtccaaaaat cgtcagaaaa cacacgacaa
    38461 agctgccata taatcgtcct ccgcgtcacc gctccagtca tgtggcagat atttgacctc
    38521 agataggcta tctctgagtc tgccgatgat tcttgcggcg tctttcttcc ctccgaagct
    38581 ttcccaaagt ctttttatta aaatgttctg gaagaccagg gaacagattg tgatacctat
    38641 agtacttccg gttcctcgga aggcgaaggc gcctgaagtg acaacagcgt ggtatttctg
    38701 gtccacggca gcgattagag cagtcacagt cacagtgagc atacctgcat acgcaaaacc
    38761 cgtgaagaag aagtagacga aagggtacca ttgcggggtg tccagggtga atctcgttgt
    38821 taggccgaga ggaagaagaa agaggaattg gatcacaaga ttcaagacat agtatttgcc
    38881 tacagcccgc atgattatgc cgcaagtaat cgaaccaaaa gcagcgccaa ccgaagttgg
    38941 aatgagcctg attccggcgt cgaaggcaga cattccctgg acttggaaat atattggcgc
    39001 gtagaacgtc aaggatatct gagccatcgt gaagaaccaa tttgtcagac atgctgccat
    39061 aacagtccga tctaggagca atttgaccgg aatgatcggc tccacagcat agttggcttc
    39121 gatgtagacg aagacaagga agagggcggc cgacagtggc agggtaacca ggaccaatgg
    39181 atggaaccaa ggaacggtgt taccgccagc attgagccct acaagcagta caacgatcgc
    39241 agtcacaagg acaaaggcgc cagggaaatc gatcctccgc catttctctc ccgtttccat
    39301 cttgtcgaat tccctggttg gcagtcttac aaagaaccca accaagatac cagagacgat
    39361 ggtcaaagga accagaacta taaaggccca ccgccacccc aacgaatcat tcatccagcc
    39421 tccatacaca cctccaatac ctgagccaag gccaaaccag atattgttga acccttgcca
    39481 gatgccgcgt cgtctcagtg gtaccagatc gctcgcaatg aagagtggga taccattcaa
    39541 cccaccactt cccagtccag caaagacacg tcccagaatg accatggatt ccccattcgc
    39601 gaagccgcag atgagatttc cagcacagaa gaagatatga gaaagtagta aacccgcacg
    39661 tcgcccgtag atgtccgtca acttgcctgc taagggctgc aataccgcgt tcgcaatgaa
    39721 ataggatgaa gcgagccatg cgagaagtgt gagggaattg tacgatgctg atattgatgc
    39781 cgtgagtgtc gctaccatcg tgccatctaa agctgccaga acaatgccta ggtaggtgct
    39841 tgccatgatt ttgatcagct gtcctgttgt tggttcgtcc gtgggaacat caggggcttc
    39901 gctatccgct ggctcctcat tgcgctccag taccggttct gatggggaag tagcatgatt
    39961 aggctcttct tcacttggcc gaagaagcgg gcttgtctcg ctaggactcc caaagcgtac
    40021 agatagcgcc at
//
